# Supplementary material for: Identification and characterization of differentially expressed exosomal microRNAs in bovine milk infected with Staphylococcus aureus
Source: BMC Genomics. 2019 Dec 5;20:934. doi: 10.1186/s12864-019-6338-1 (PMC6896338; doi:10.1186/s12864-019-6338-1)
Supplement: Supplementary file 8 — Additional file 8: Table S1. Results for bacterial culture and nuc detection. [file 12864_2019_6338_MOESM8_ESM.xlsx]

## Sheet: Table S1
Table S1. Results for bacterial culture and nuc detection
Cow ID	Udder	Colonies number in BPA		nuc			$	used for the SA group
		24h	48h
1-115	LF	0	0	ND			$$	used for the control group
	RF($$)	0	0	ND
	LR	0	0	ND
	RR	0	0	ND
1-97	LF	0	0	ND			LF	Left Front quarter
	RF	0	0	ND			RF	Right Front quarter
	LR	0	0	ND			LR	Left Rear, quarter
	RR	0	0	ND			RR	Right Rear quarter
1-108	LF	0	0	ND
	RF	0	0	ND			ND	No Detection
	LR	0	0	ND
	RR	0	0	ND			*	The milk samples for 2-1434 RF, 2-1060 RF and 2-194 LF were missing.
1-4251	LF	0	0	ND
	RF	0	0	ND
	LR	0	0	ND
	RR	0	0	ND
1-106	LF	9	16	+
	RF	0	0	ND
	LR	6	32	+
	RR	0	0	ND
1-102	LF	0	0	ND
	RF	3	9	+
	LR	0	0	ND
	RR	0	0	ND
1-124	LF	0	0	ND
	RF	0	0	ND
	LR	0	0	ND
	RR($)	176	>500	+
1-4276	LF	16	19	+
	RF	0	0	ND
	LR	0	0	ND
	RR	36	125	+
1-4248	LF	0	0	ND
	RF	0	0	ND
	LR	0	0	ND
	RR	0	0	ND
1-123	LF	0	0	ND
	RF	0	0	ND
	LR	0	0	ND
	RR	0	0	ND
1-126	LF($)	256	>500	+
	RF	0	0	ND
	LR	12	58	+
	RR	14	36	+
1-115	LF	0	0	ND
	RF	0	0	ND
	LR	0	0	ND
	RR	0	0	ND
1-134	LF	0	0	ND
	RF	25	29	+
	LR	0	0	ND
	RR	2	13	+
1-78	LF	0	0	ND
	RF	0	0	ND
	LR	0	0	ND
	RR	0	0	ND
1-129	LF	0	0	ND
	RF	0	0	ND
	LR	0	0	ND
	RR	0	0	ND
1-46	LF	0	0	ND
	RF	0	0	ND
	LR	3	6	+
	RR	0	0	ND
1-125	LF	0	0	ND
	RF	0	0	ND
	LR	0	0	ND
	RR	0	0	ND
1-105	LF	0	0	ND
	RF	9	9	+
	LR	0	0	ND
	RR	89	91	+
2-109	LF	0	0	ND
	RF	0	0	ND
	LR	0	0	ND
	RR	0	0	ND
2-133	LF	0	0	ND
	RF	0	0	ND
	LR	0	0	ND
	RR	0	0	ND
2-119	LF	0	0	ND
	RF	0	0	ND
	LR	0	0	ND
	RR	0	0	ND
2-886	LF($$)	0	0	ND
	RF	0	0	ND
	LR	0	0	ND
	RR	0	0	ND
2-293	LF	0	0	ND
	RF	3	16	+
	LR	0	0	ND
	RR	6	19	+
2-562	LF	0	0	ND
	RF	0	0	ND
	LR	0	0	ND
	RR	36	84	+
2-43	LF	0	0	ND
	RF	0	0	ND
	LR	0	0	ND
	RR	0	0	ND
2-1291	LF	0	0	ND
	RF	0	0	ND
	LR	0	0	ND
	RR	39	56	+
2-161	LF	0	0	ND
	RF	0	0	ND
	LR	0	0	ND
	RR	0	0	ND
2-1169	LF	0	0	ND
	RF	0	0	ND
	LR	0	0	ND
	RR	0	0	ND
2-111	LF	0	0	ND
	RF	0	0	ND
	LR($)	404	>500	+
	RR	4	36	+
2-1666	LF	0	0	ND
	RF	0	0	ND
	LR	0	0	ND
	RR	0	0	ND
2-398	LF	0	0	ND
	RF	0	0	ND
	LR	0	0	ND
	RR	0	0	ND
2-1243	LF	0	0	ND
	RF	0	0	ND
	LR	0	0	ND
	RR	0	0	ND
2-444	LF	0	0	ND
	RF	0	0	ND
	LR	0	0	ND
	RR	0	0	ND
2-635	LF	0	0	ND
	RF	0	0	ND
	LR	0	0	ND
	RR	0	0	ND
2-1049	LF	0	0	ND
	RF	0	0	ND
	LR	0	0	ND
	RR	0	0	ND
2-534	LF($)	>500	>500	+
	RF	0	0	ND
	LR	21	36	+
	RR	16	84	+
2-35	LF	0	0	ND
	RF	0	0	ND
	LR	0	0	ND
	RR	0	0	ND
2-1434	LF	0	0	ND
	RF*	-	-	-
	LR	0	0	ND
	RR	0	0	ND
2-670	LF	4	6	+
	RF	0	0	ND
	LR	3	89	+
	RR	0	0	ND
2-141	LF	0	0	ND
	RF	0	0	ND
	LR	0	0	ND
	RR	0	0	ND
2-1060	LF	0	0	ND
	RF*	-	-	-
	LR	0	0	ND
	RR	0	0	ND
2-194	LF*	-	-	-
	RF	0	0	ND
	LR	0	0	ND
	RR	0	0	ND
2-68	LF	0	0	ND
	RF	0	0	ND
	LR	0	0	ND
	RR	0	0	ND
2-161	LF	0	0	ND
	RF	0	0	ND
	LR	26	71	+
	RR	0	0	ND
2-651	LF	0	0	ND
	RF	0	0	ND
	LR	0	0	ND
	RR	0	0	ND
2-6	LF	0	0	ND
	RF	0	0	ND
	LR	0	0	ND
	RR	0	0	ND
2-646	LF	0	0	ND
	RF	0	0	ND
	LR	0	0	ND
	RR	0	0	ND
2-626	LF	0	0	ND
	RF	0	0	ND
	LR	0	0	ND
	RR	0	0	ND
2-1772	LF	0	0	ND
	RF($)	>500	>500	+
	LR	0	0	ND
	RR	17	32	+
2-478	LF	0	0	ND
	RF	0	0	ND
	LR	0	0	ND
	RR	0	0	ND
2-225	LF	0	0	ND
	RF	0	0	ND
	LR	0	0	ND
	RR	0	0	ND
2-917	LF	0	0	ND
	RF	0	0	ND
	LR	0	0	ND
	RR	0	0	ND
2-1285	LF	0	0	ND
	RF	0	0	ND
	LR	3	98	+
	RR	9	67	+
2-1554	LF	0	0	ND
	RF	0	0	ND
	LR	0	0	ND
	RR	0	0	ND
3-693	LF	0	0	ND
	RF	0	0	ND
	LR	0	0	ND
	RR	0	0	ND
3-1338	LF	0	0	ND
	RF	67	196	+
	LR	0	0	ND
	RR	3	98	+
3-86	LF	0	0	ND
	RF	0	0	ND
	LR	0	0	ND
	RR	0	0	ND
3-1791	LF	0	0	ND
	RF	0	0	ND
	LR	0	0	ND
	RR	0	0	ND
3-1150	LF	0	0	ND
	RF	0	0	ND
	LR	0	0	ND
	RR	0	0	ND
3-21	LF	2	2	+
	RF	0	0	ND
	LR	9	18	+
	RR	0	0	ND
3-153	LF	0	0	ND
	RF	0	0	ND
	LR	0	0	ND
	RR	0	0	ND
3-50	LF	0	0	ND
	RF	0	0	ND
	LR	0	0	ND
	RR	0	0	ND
3-711	LF	3	6	+
	RF	0	0	ND
	LR	0	0	ND
	RR	0	0	ND
3-78	LF	0	0	ND
	RF	0	0	ND
	LR	0	0	ND
	RR	0	0	ND
3-1359	LF($$)	0	0	ND
	RF	0	0	ND
	LR	0	0	ND
	RR	0	0	ND
3-961	LF	0	0	ND
	RF	0	0	ND
	LR	0	0	ND
	RR	0	0	ND
3-258	LF	0	0	ND
	RF	0	0	ND
	LR	0	0	ND
	RR	0	0	ND
3-185	LF	0	0	ND
	RF	0	0	ND
	LR	0	0	ND
	RR	0	0	ND
3-438	LF	0	0	ND
	RF	0	0	ND
	LR	6	39	+
	RR	0	0	ND
4-141	LF	0	0	ND
	RF	0	0	ND
	LR	0	0	ND
	RR	0	0	ND
4-681	LF	0	0	ND
	RF	0	0	ND
	LR	0	0	ND
	RR	0	0	ND
4-753	LF	34	69	+
	RF	0	0	ND
	LR	0	0	ND
	RR	57	59	+
4-789	LF	0	0	ND
	RF	0	0	ND
	LR	0	0	ND
	RR	0	0	ND
4-277	LF	0	0	ND
	RF	56	139	+
	LR	0	0	ND
	RR($)	>500	>500	+
4-248	LF	0	0	ND
	RF	0	0	ND
	LR	0	0	ND
	RR	0	0	ND
4-414	LF	1	6	+
	RF	0	0	ND
	LR	0	0	ND
	RR	64	69	+
