# Supplementary material for: Identification and characterization of differentially expressed exosomal microRNAs in bovine milk infected with Staphylococcus aureus
Source: BMC Genomics. 2019 Dec 5;20:934. doi: 10.1186/s12864-019-6338-1 (PMC6896338; doi:10.1186/s12864-019-6338-1)
Supplement: Supplementary file 9 — Additional file 9: Table S2. Alignment rates of clean reads with the bovine Reference Genome (UMD 3.1). [file 12864_2019_6338_MOESM9_ESM.xlsx]

## Sheet: Table S2
Table S2 Alignment rates of clean reads with the bovine Reference Genome (UMD 3.1)
Sample	Clean Reads	Aligned	Aligned (%)	Unaligned	Unaligned (%)
Control1	8266610	7911366	0.957	355244	0.043
Control2	11867267	11493608	0.9685	373659	0.0315
Control3	11999600	11635647	0.9697	363953	0.0303
SA1	10261461	9576680	0.9333	684781	0.0667
SA2	10642107	10270496	0.9651	371611	0.0349
SA3	10231885	9757709	0.9537	474176	0.0463
SA4	10318000	9600536	0.9305	717464	0.0695
SA5	9939181	9365354	0.9423	573827	0.0577
SA6	10660996	9832047	0.9222	828949	0.0778
