# Supplementary material for: Identification and characterization of differentially expressed exosomal microRNAs in bovine milk infected with Staphylococcus aureus
Source: BMC Genomics. 2019 Dec 5;20:934. doi: 10.1186/s12864-019-6338-1 (PMC6896338; doi:10.1186/s12864-019-6338-1)
Supplement: Supplementary file 10 — Additional file 10: Table S3. Classification statistics for small RNA sequences. [file 12864_2019_6338_MOESM10_ESM.xlsx]

## Sheet: Table S3
Table S3. Classification statistics for small RNA sequences
Sample	miRNA		other		rRNA		snoRNA		snRNA		tRNA
	Reads	Percentage	Reads	Percentage	Reads	Percentage	Reads	Percentage	Reads	Percentage	Reads	Percentage
Control 1	6766990	0.818593	1282044	0.155087	42959	0.005197	1733	0.00021	1675	0.000203	171209	0.020711
Control 2	10527803	0.88713	1177550	0.099227	27622	0.002328	1859	0.000157	810	6.8e-05	131623	0.011091
Control 3	10952060	0.912702	945161	0.078766	21969	0.001831	1491	0.000124	674	5.6e-05	78245	0.006521
SA 1	7366270	0.717858	2404226	0.234297	82058	0.007997	3563	0.000347	2230	0.000217	403114	0.039284
SA 2	9095672	0.854687	1342339	0.126135	64563	0.006067	2361	0.000222	1541	0.000145	135631	0.012745
SA 3	8528316	0.833504	1494223	0.146036	56610	0.005533	2474	0.000242	1678	0.000164	148584	0.014522
SA 4	7426347	0.719747	2269069	0.219914	58101	0.005631	2232	0.000216	9048	0.000877	553203	0.053615
SA 5	7048641	0.709177	2234616	0.224829	230362	0.023177	3592	0.000361	5992	0.000603	415978	0.041852
SA 6	8021053	0.752374	2312351	0.216898	71161	0.006675	4602	0.000432	3999	0.000375	247830	0.023246
