# Supplementary material for: Identification and characterization of differentially expressed exosomal microRNAs in bovine milk infected with Staphylococcus aureus
Source: BMC Genomics. 2019 Dec 5;20:934. doi: 10.1186/s12864-019-6338-1 (PMC6896338; doi:10.1186/s12864-019-6338-1)
Supplement: Supplementary file 11 — Additional file 11: Table S4. a. Read counts and read counts expressed as transcript per million (TPM) for known miRNAs. b. Read counts and read counts expressed as transcript per million (TPM) for novel miRNAs. [file 12864_2019_6338_MOESM11_ESM.xlsx]

## Sheet: Table S4a
Table S4a. Read counts and read counts expressed as transcript per million (TPM) for known miRNAs
ID	Control group							SA group													Mean reads of total (%)
	Control 1		Control 2		Control 3		Mean reads of control (%)	SA 1		SA 2		SA 3		SA 4		SA 5		SA 6		Mean reads of SA (%)
	Reads	TPM	Reads	TPM	Reads	TPM		Reads	TPM	Reads	TPM	Reads	TPM	Reads	TPM	Reads	TPM	Reads	TPM
bta-miR-148a	3558389	746803	6556350	838339	7000084	883282	83.444	3801045	714209	5440323	819901	5007370	801580	4449762	799311	3792426	763982	4436412	747070	77.6593	79.8093
bta-miR-30a-5p	219105	45983.8	314578	40224	169048	21330.7	3.42619	411308	77284	264260	39826.1	277614	44440.5	131300	23585.4	172838	34818.1	302945	51014.5	4.49985	4.1008
bta-let-7f	116677	24487.1	154792	19792.7	121573	15340.3	1.91629	92997	17474	121884	18368.9	139502	22331.5	78643	14126.7	151481	30515.8	176501	29721.9	2.19477	2.09127
bta-miR-21-5p	119806	25143.8	89658	11464.3	70986	8957.13	1.36734	178504	33540.6	131221	19776.1	100396	16071.4	105424	18937.3	119573	24087.9	158303	26657.5	2.28825	1.94597
bta-miR-26a	108196	22707.2	120134	15361.1	79579	10041.4	1.50122	102223	19207.5	88491	13336.3	118990	19047.9	80078	14384.4	59484	11983	114869	19343.4	1.62698	1.58024
bta-let-7a-5p	99599	20903	76769	9816.2	58372	7365.47	1.14448	34797	6538.29	54757	8252.33	75288	12052.1	82786	14870.9	178523	35963.4	73795	12426.7	1.44186	1.33133
bta-let-7g	77142	16189.9	73701	9423.9	53256	6719.93	0.995092	67064	12601.2	63077	9506.22	72511	11607.6	47492	8530.99	83882	16898	82655	13918.7	1.20172	1.12492
bta-miR-200a	47412	9950.41	47821	6114.71	47911	6045.49	0.697904	76236	14324.6	57451	8658.33	43209	6916.9	70180	12606.4	49940	10060.4	58955	9927.74	1.02663	0.904452
bta-let-7b	56382	11833	46375	5929.82	38857	4903.04	0.690444	45809	8607.43	49789	7503.61	56220	8999.7	86079	15462.4	61805	12450.6	54405	9161.54	1.02126	0.898302
bta-miR-200c	39237	8234.71	33389	4269.34	24143	3046.4	0.471801	63138	11863.5	27229	4103.63	29169	4669.37	41937	7533.15	14858	2993.14	57051	9607.11	0.673081	0.59827
bta-miR-30d	27828	5840.29	24948	3190.02	19964	2519.09	0.354647	38856	7300.97	25310	3814.42	27583	4415.49	31359	5633.02	13212	2661.55	35996	6061.55	0.496965	0.444069
bta-miR-99a-5p	18955	3978.11	23485	3002.95	17477	2205.28	0.292128	36792	6913.15	11886	1791.32	22954	3674.48	46140	8288.13	10430	2101.12	33595	5657.24	0.466628	0.401771
bta-miR-26b	33391	7007.81	22575	2886.59	17971	2267.61	0.360483	18505	3477.06	19684	2966.54	21918	3508.63	17655	3171.37	19475	3923.23	30416	5121.91	0.368155	0.365304
bta-let-7i	13287	2788.56	17621	2253.14	23551	2971.7	0.265517	26688	5014.63	19854	2992.16	19877	3181.91	19488	3500.63	21553	4341.84	24757	4168.96	0.381318	0.338278
bta-miR-27b	22810	4787.16	23285	2977.38	10926	1378.66	0.278008	20947	3935.9	22432	3380.69	21640	3464.13	12570	2257.95	16375	3298.73	26529	4467.36	0.347506	0.321675
bta-miR-151-3p	10433	2189.59	17795	2275.39	19442	2453.22	0.232417	17018	3197.65	20525	3093.28	13598	2176.77	27800	4993.72	13014	2621.66	16556	2787.95	0.312949	0.283017
bta-miR-186	9030	1895.14	9454	1208.85	10713	1351.78	0.142351	33292	6255.51	22014	3317.69	13296	2128.42	24057	4321.36	13246	2668.4	17294	2912.23	0.35531	0.276159
bta-miR-200b	16843	3534.86	10841	1386.2	8045	1015.13	0.174198	17333	3256.84	11636	1753.64	11426	1829.07	16272	2922.94	6135	1235.89	13162	2216.42	0.219083	0.2024
bta-let-7c	10907	2289.06	10665	1363.7	7776	981.188	0.143087	7993	1501.87	8328	1255.1	11681	1869.89	13471	2419.8	21362	4303.36	12848	2163.54	0.218272	0.190328
bta-miR-103	7474	1568.58	6548	837.271	4095	516.714	0.0883301	13727	2579.28	11003	1658.24	8873	1420.39	6524	1171.91	8958	1804.58	12839	2162.03	0.178591	0.145043
bta-miR-375	6429	1349.26	8344	1066.92	6843	863.461	0.10539	11671	2192.96	12828	1933.28	8495	1359.88	7091	1273.76	4990	1005.23	9171	1544.35	0.156447	0.13747
bta-miR-182	4821	1011.79	6866	877.933	9043	1141.06	0.10107	8829	1658.95	7470	1125.79	6261	1002.26	8626	1549.49	8295	1671.02	9843	1657.51	0.142252	0.126946
bta-miR-92a	11805	2477.53	10416	1331.86	3493	440.752	0.12537	8130	1527.61	4228	637.194	8693	1391.58	4601	826.478	2965	597.298	7997	1346.66	0.105596	0.112945
bta-miR-532	3725	781.77	6036	771.803	7905	997.466	0.0861312	7559	1420.32	7695	1159.7	6111	978.249	9357	1680.8	7393	1489.32	6095	1026.37	0.127503	0.112126
bta-miR-423-5p	3306	693.834	4647	594.197	5327	672.169	0.0647471	8964	1684.32	5225	787.45	7064	1130.81	9649	1733.25	3884	782.43	8724	1469.08	0.125484	0.10291
bta-miR-7	3269	686.069	5329	681.402	5630	710.402	0.0693691	8346	1568.2	6102	919.621	5611	898.209	4979	894.378	3790	763.493	7668	1291.25	0.105256	0.0919175
bta-miR-378	2787	584.911	1225	156.637	2358	297.536	0.0310572	8222	1544.9	8350	1258.41	2082	333.287	7759	1393.75	8267	1665.38	7346	1237.03	0.121204	0.087699
bta-miR-101	4702	986.814	6429	822.055	3153	397.851	0.0696422	6639	1247.46	7714	1162.56	6384	1021.95	3070	551.464	3703	745.967	5117	861.678	0.0940973	0.085008
bta-miR-2285t	4385	920.285	6918	884.582	6123	772.61	0.0849611	701	131.717	5493	827.84	6527	1044.84	12871	2312.02	2558	515.308	442	74.4307	0.0824602	0.0833898
bta-miR-23a	3142	659.415	2400	306.88	4120	519.868	0.0471074	5865	1102.02	4327	652.114	3446	551.636	6744	1211.43	3685	742.341	9181	1546.04	0.0958883	0.0777577
bta-miR-181a	7968	1672.25	5447	696.49	1188	149.904	0.0711975	6584	1237.12	2304	347.232	6101	976.648	2535	455.362	2387	480.86	4807	809.476	0.0712875	0.071254
bta-miR-25	5107	1071.81	5024	642.402	2742	345.99	0.0627628	4505	846.481	3838	578.418	5188	830.495	4738	851.088	2452	493.954	4915	827.662	0.073935	0.0697826
bta-miR-148b	4281	898.458	4791	612.609	4206	530.72	0.0647374	3560	668.918	3942	594.092	4276	684.502	3563	640.022	3614	728.038	5271	887.611	0.0698686	0.0679614
bta-miR-191	3878	813.88	3184	407.128	3691	465.736	0.0524267	6162	1157.83	3868	582.939	3832	613.427	4347	780.852	1999	402.697	6209	1045.57	0.0761875	0.0673562
bta-miR-29a	4695	985.345	2579	329.768	2539	320.375	0.0478436	6394	1201.42	4645	700.039	3243	519.139	3412	612.898	3812	767.925	4033	679.138	0.0736553	0.0640618
bta-miR-141	4221	885.866	2718	347.542	2496	314.949	0.0460007	6055	1137.72	3315	499.598	2509	401.641	4441	797.737	3464	697.821	3486	587.026	0.0671114	0.0592651
bta-miR-1839	1325	278.079	1779	227.475	3218	406.052	0.0308231	4076	765.873	4467	673.213	1897	303.672	3004	539.609	5353	1078.36	4211	709.112	0.0663558	0.0531492
bta-miR-320a	2225	466.963	2073	265.068	1753	221.196	0.0295019	5137	965.233	2744	413.543	3107	497.369	5892	1058.38	1855	373.689	3708	624.409	0.0647263	0.0516343
bta-miR-30e-5p	3255	683.13	2487	318.004	2253	284.287	0.0389799	5072	953.02	2832	426.805	2829	452.866	2514	451.59	2355	474.413	3250	547.284	0.0543698	0.0486498
bta-miR-3600	2174	456.26	1130	144.489	1640	206.938	0.0241047	4446	835.395	2438	367.426	2004	320.8	4100	736.484	1455	293.109	3159	531.96	0.0507647	0.0408559
bta-miR-98	2935	615.972	2176	278.238	1916	241.764	0.0342604	2298	431.79	2339	352.506	2325	372.186	1594	286.33	2954	595.082	3196	538.191	0.0424126	0.0393826
bta-miR-2284x	1197	251.216	1917	245.12	2996	378.04	0.0297895	2989	561.628	2670	402.391	1788	286.223	2353	422.67	2501	503.825	3035	511.079	0.0442295	0.0388625
bta-miR-30b-5p	1663	349.016	1739	222.36	1408	177.664	0.0234513	5949	1117.81	2548	384.004	1934	309.595	2012	361.416	1020	205.478	3065	516.131	0.0476673	0.0386668
bta-miR-24-3p	2113	443.458	1255	160.473	1557	196.465	0.024012	3018	567.077	1826	275.193	1709	273.577	3633	652.596	1968	396.452	3362	566.145	0.0447486	0.0370414
bta-miR-30f	2900	608.626	2122	271.333	888	112.049	0.0288144	3185	598.456	1559	234.954	2410	385.793	1032	185.378	1244	250.603	2794	470.496	0.0352544	0.0328608
bta-miR-140	1052	220.784	1583	202.413	1712	216.023	0.021194	2307	433.481	3520	530.493	1860	297.749	2230	400.575	1871	376.912	1938	326.35	0.0395862	0.0327503
bta-let-7d	2409	505.58	1435	183.489	984	124.163	0.0235391	1738	326.567	1445	217.773	1743	279.019	2558	459.494	2988	601.931	2195	369.627	0.036532	0.0317029
bta-miR-183	1524	319.844	2051	262.255	2253	284.287	0.0284146	1553	291.806	1734	261.328	1670	267.334	1927	346.147	2022	407.331	2028	341.505	0.031534	0.0303746
bta-miR-23b-3p	1551	325.51	1564	199.984	1195	150.787	0.0210136	2200	413.376	1704	256.807	1581	253.087	2052	368.601	1250	251.812	2884	485.652	0.0336595	0.0289594
bta-miR-152	1285	269.684	1152	147.302	813	102.586	0.0158455	2553	479.704	2343	353.109	1618	259.009	1219	218.969	1469	295.929	2209	371.985	0.0329097	0.0265674
bta-miR-215	1032	216.587	1636	209.19	358	45.173	0.0147534	3057	574.405	990	149.201	1512	242.041	550	98.7966	2041	411.158	2836	477.569	0.031684	0.0253913
bta-miR-146b	1120	235.056	603	77.1036	488	61.5766	0.0107798	2231	419.201	853	128.554	1099	175.928	1821	327.106	3160	636.58	2383	401.286	0.0333019	0.024931
bta-miR-22-3p	1059	222.254	817	104.467	1048	132.238	0.0142561	2046	384.44	1001	150.859	1093	174.967	2275	408.659	655	131.949	2478	417.283	0.0275367	0.0226007
bta-miR-27a-3p	1904	399.595	859	109.837	730	92.1126	0.0170303	970	182.261	920	138.652	980	156.878	1759	315.969	1905	383.761	1439	242.321	0.0229944	0.0207777
bta-miR-374b	2046	429.396	1167	149.22	1048	132.238	0.0207747	1305	245.207	1147	172.862	1257	201.221	705	126.639	842	169.62	1761	296.544	0.0202373	0.020437
bta-miR-423-3p	1616	339.152	1275	163.03	559	70.5355	0.0168206	1715	322.245	789	118.909	1475	236.118	1522	273.397	596	120.064	1481	249.393	0.0218552	0.019984
bta-miR-185	776	162.86	538	68.7923	366	46.1825	0.0081909	2247	422.207	1219	183.713	1257	201.221	1450	260.464	975	196.413	2182	367.438	0.026908	0.0199513
bta-miR-125b	1916	402.113	1128	144.234	485	61.1981	0.0172058	1907	358.322	721	108.661	1239	198.339	1457	261.721	618	124.496	1491	251.077	0.021437	0.0198644
bta-miR-151-5p	3578	750.919	619	79.1495	349	44.0374	0.0221642	987	185.456	986	148.598	666	106.613	1356	243.578	485	97.703	925	155.766	0.0155882	0.0180323
bta-miR-20a	1655	347.337	806	103.061	345	43.5327	0.0136808	1412	265.312	887	133.678	1221	195.458	663	119.095	697	140.41	1135	191.129	0.0173475	0.0159846
bta-miR-192	646	135.577	785	100.375	815	102.838	0.0109505	1586	298.007	1113	167.738	790	126.463	846	151.967	867	174.657	1346	226.66	0.0188846	0.0159357
bta-miR-429	853	179.02	855	109.326	758	95.6456	0.0120231	1225	230.175	1384	208.58	1000	160.08	737	132.387	897	180.7	867	145.999	0.0176214	0.0155407
bta-miR-374a	1481	310.819	838	107.152	760	95.898	0.0150118	981	184.328	776	116.95	807	129.185	756	135.8	812	163.577	833	140.273	0.0143192	0.0145766
bta-miR-29d-5p	263	55.1961	502	64.1891	1024	129.21	0.00872234	1883	353.812	1006	151.612	517	82.7614	1090	195.797	339	68.2914	1291	217.398	0.0176676	0.0143429
bta-miR-29c	527	110.602	427	54.5991	653	82.3966	0.00783499	2019	379.366	1404	211.594	549	87.8839	633	113.706	583	117.445	918	154.587	0.0176099	0.0139768
bta-miR-32	706	148.169	550	70.3267	689	86.9391	0.00948292	1224	229.987	1069	161.107	604	96.6883	999	179.45	935	188.355	870	146.504	0.0164419	0.0138554
bta-miR-30c	1242	260.66	808	103.316	563	71.0402	0.0127398	827	155.392	735	110.77	945	151.276	588	105.623	537	108.178	910	153.24	0.0130993	0.0129657
bta-miR-16a	1190	249.747	767	98.0738	524	66.1192	0.0120962	670	125.892	558	84.0952	743	118.939	330	59.2779	591	119.057	1078	181.53	0.0114496	0.0116899
bta-miR-99b	547	114.8	610	77.9987	753	95.0147	0.00931228	728	136.79	708	106.701	493	78.9194	1180	211.964	493	99.3146	804	135.39	0.012707	0.0114453
bta-miR-181b	1114	233.796	706	90.2739	239	30.1574	0.0100387	1110	208.567	365	55.0085	929	148.714	528	94.8447	229	46.1319	809	136.232	0.0114496	0.0109252
bta-miR-660	911	191.193	541	69.1759	387	48.8323	0.00896611	655	123.073	501	75.5048	646	103.412	644	115.682	720	145.044	736	123.939	0.0112535	0.0104033
bta-miR-574	1131	237.364	909	116.231	286	36.0879	0.0113405	522	98.0829	401	60.434	645	103.252	649	116.58	335	67.4856	563	94.8065	0.00898376	0.0098597
bta-miR-339a	656	137.675	422	53.9597	237	29.905	0.00641133	1406	264.185	776	116.95	547	87.5638	395	70.9539	208	41.9015	760	127.98	0.0118015	0.00979809
bta-miR-652	379	79.5412	223	28.5143	326	41.1352	0.0045245	1156	217.21	535	80.6289	338	54.107	1032	185.378	421	84.8102	972	163.68	0.0128455	0.00975278
bta-miR-125a	750	157.403	557	71.2217	363	45.8039	0.00814215	685	128.71	552	83.1909	593	94.9274	901	161.847	294	59.2261	560	94.3013	0.0103393	0.00952265
bta-miR-664b	327	68.6279	668	85.4149	486	61.3243	0.00722067	619	116.309	715	107.756	748	119.74	261	46.8835	299	60.2334	782	131.685	0.00987493	0.00888841
bta-miR-96	543	113.96	428	54.7269	373	47.0657	0.00655272	815	153.137	512	77.1626	533	85.3226	399	71.6724	540	108.783	607	102.216	0.00982301	0.00860753
bta-let-7e	356	74.7141	384	49.1008	380	47.949	0.0054606	358	67.2676	434	65.4073	448	71.7158	687	123.406	656	132.151	517	87.0603	0.0089405	0.00764711
bta-miR-6524	709	148.799	651	83.2412	255	32.1763	0.00787399	573	107.666	424	63.9003	494	79.0795	274	49.2187	334	67.2841	450	75.7778	0.0073514	0.00754563
bta-miR-2898	162	33.9991	299	38.2321	161	20.3152	0.00303258	1060	199.172	422	63.5988	330	52.8264	480	86.2225	113	22.7638	951	160.144	0.00967881	0.00720858
bta-miR-194	499	104.726	250	31.9667	226	28.517	0.00475365	644	121.006	397	59.8311	350	56.028	313	56.2242	524	105.56	512	86.2183	0.00790225	0.00673199
bta-miR-362-5p	365	76.603	195	24.934	167	21.0723	0.00354452	927	174.182	386	58.1733	327	52.3462	268	48.1409	146	29.4116	563	94.8065	0.00754751	0.0060597
bta-miR-342	152	31.9004	262	33.5011	273	34.4476	0.00334949	696	130.777	411	61.9411	233	37.2986	275	49.3983	236	47.5421	613	103.226	0.00710625	0.00570996
bta-miR-2284y	248	52.048	269	34.3961	241	30.4098	0.00369566	499	93.7612	440	66.3116	371	59.3897	283	50.8353	299	60.2334	404	68.0317	0.00662174	0.00553419
bta-miR-17-5p	452	94.8617	264	33.7568	137	17.2869	0.00415883	661	124.201	291	43.8561	331	52.9865	240	43.1112	248	49.9595	415	69.884	0.00630449	0.00550701
bta-miR-128	410	86.0472	248	31.7109	239	30.1574	0.00437336	383	71.965	270	40.6912	287	45.943	529	95.0243	266	53.5855	393	66.1793	0.00613722	0.00548164
bta-miR-29b	558	117.108	159	20.3308	245	30.9145	0.00469027	384	72.1529	342	51.5422	170	27.2136	524	94.1262	317	63.8595	257	43.2776	0.00575076	0.0053566
bta-miR-221	565	118.577	10	1.27867	15	1.89272	0.00287657	251	47.1624	212	31.9501	442	70.7554	255	45.8057	646	130.136	529	89.0811	0.00673421	0.00530043
bta-miR-6522	192	40.2953	329	42.0681	308	38.8639	0.00404182	385	72.3408	453	68.2708	270	43.2216	283	50.8353	289	58.2189	324	54.56	0.0057796	0.00513371
bta-miR-1246	149	31.2708	73	9.33427	25	3.15454	0.00120426	145	27.2452	131	19.7428	74	11.8459	631	113.347	305	61.4421	906	152.566	0.0063218	0.00441974
bta-miR-19b	240	50.3691	292	37.3371	137	17.2869	0.00326173	560	105.223	412	62.0918	272	43.5418	150	26.9445	137	27.5986	237	39.9097	0.00509897	0.00441612
bta-miR-378c	89	18.6785	58	7.41627	125	15.7727	0.00132615	531	99.7739	435	65.558	65	10.4052	373	67.002	386	77.7595	372	62.643	0.00623528	0.00441068
bta-miR-2478	292	61.2824	208	26.5963	115	14.5109	0.00299846	329	61.8185	127	19.1399	279	44.6623	306	54.9668	303	61.0392	398	67.0213	0.00502398	0.00427115
bta-miR-107	268	56.2455	136	17.3899	194	24.4792	0.00291557	417	78.3535	335	50.4872	167	26.7334	268	48.1409	247	49.758	309	52.0341	0.00502687	0.00424215
bta-miR-769	116	24.345	228	29.1536	302	38.1068	0.0031496	366	68.7707	343	51.6929	178	28.4942	253	45.4464	187	37.671	304	51.1921	0.00470386	0.00412618
bta-miR-499	292	61.2824	212	27.1077	233	29.4003	0.00359327	167	31.379	277	41.7462	195	31.2156	327	58.7391	316	63.658	218	36.7102	0.00432605	0.00405369
bta-miR-6120-3p	98	20.5674	140	17.9013	298	37.6021	0.00261329	301	56.5574	257	38.732	145	23.2116	238	42.752	291	58.6218	355	59.7803	0.00457696	0.00384711
bta-miR-1	66	13.8515	174	22.2488	6	0.75709	0.00119938	33	6.20064	7	1.05496	1206	193.056	13	2.33519	34	6.84928	421	70.8944	0.00494323	0.00355174
bta-miR-93	142	29.8017	138	17.6456	81	10.2207	0.00176007	279	52.4236	295	44.4589	167	26.7334	119	21.376	431	86.8247	180	30.3111	0.00424241	0.00331979
bta-miR-502a	158	33.1596	139	17.7735	129	16.2774	0.00207698	353	66.3281	197	29.6895	169	27.0535	167	29.9982	207	41.7	262	44.1195	0.00390786	0.00322737
bta-miR-16b	304	63.8008	183	23.3996	128	16.1512	0.00299846	184	34.5733	120	18.085	174	27.8539	83	14.9093	137	27.5986	290	48.8346	0.00284942	0.00290481
bta-miR-106b	169	35.4682	89	11.3801	94	11.8611	0.00171619	341	64.0733	165	24.8668	113	18.089	102	18.3223	174	35.0522	197	33.1739	0.00314936	0.00261669
bta-miR-340	219	45.9618	149	19.0521	135	17.0345	0.0024524	107	20.1051	105	15.8244	153	24.4922	249	44.7279	137	27.5986	155	26.1013	0.00261293	0.00255327
bta-miR-22-5p	80	16.7897	88	11.2523	134	16.9083	0.00147241	238	44.7198	126	18.9892	105	16.8084	343	61.6131	78	15.7131	203	34.1842	0.00315225	0.0025279
bta-miR-345-5p	64	13.4318	85	10.8687	71	8.95889	0.00107262	465	87.3727	234	35.2657	107	17.1286	63	11.3167	88	17.7275	210	35.363	0.00336567	0.0025134
bta-miR-6529a	109	22.876	81	10.3572	87	10.9778	0.00135052	164	30.8153	168	25.319	125	20.01	269	48.3205	216	43.5131	160	26.9432	0.0031782	0.0024989
bta-miR-6119-5p	217	45.542	101	12.9145	66	8.32799	0.00187221	219	41.1497	154	23.2091	174	27.8539	86	15.4482	112	22.5623	248	41.762	0.00286384	0.00249528
bta-miR-193a-5p	87	18.2588	96	12.2752	72	9.08507	0.00124326	313	58.8121	85	12.8102	116	18.5693	342	61.4335	22	4.43189	220	37.0469	0.00316667	0.00245179
bta-miR-28	268	56.2455	120	15.344	67	8.45417	0.00221837	145	27.2452	124	18.6878	124	19.8499	184	33.0519	132	26.5913	176	29.6376	0.00255237	0.00242823
bta-miR-143	123	25.8141	152	19.4357	47	5.93054	0.00156992	317	59.5637	65	9.79603	173	27.6938	122	21.9149	96	19.3391	197	33.1739	0.00279751	0.00234125
bta-let-7a-3p	186	39.036	162	20.7144	136	17.1607	0.00235976	123	23.1115	81	12.2074	165	26.4132	149	26.7649	138	27.8	116	19.5338	0.00222647	0.00227601
bta-miR-155	158	33.1596	120	15.344	133	16.7822	0.00200385	158	29.6879	86	12.9609	155	24.8124	109	19.5797	76	15.3102	202	34.0158	0.00226685	0.0021691
bta-miR-339b	149	31.2708	94	12.0195	64	8.07562	0.00149679	290	54.4905	170	25.6204	108	17.2886	86	15.4482	67	13.4971	169	28.4588	0.00256679	0.0021691
bta-miR-3432a	75	15.7403	54	6.9048	92	11.6087	0.00107749	234	43.9682	89	13.413	66	10.5653	255	45.8057	36	7.25218	193	32.5003	0.00251776	0.00198245
bta-miR-142-5p	114	23.9253	3	0.3836	1	0.126182	0.000575313	65	12.2134	59	8.89178	66	10.5653	79	14.1908	505	101.732	178	29.9743	0.0027456	0.00193896
bta-miR-27a-5p	55	11.5429	65	8.31133	115	14.5109	0.00114575	191	35.8886	105	15.8244	60	9.6048	225	40.4168	82	16.5189	164	27.6168	0.00238509	0.00192446
bta-miR-361	147	30.8511	76	9.71787	55	6.93999	0.0013554	138	25.93	75	11.3031	115	18.4092	117	21.0167	104	20.9507	197	33.1739	0.00215149	0.0018556
bta-miR-2284ab	170	35.6781	97	12.4031	49	6.1829	0.00154067	88	16.535	98	14.7694	142	22.7314	168	30.1779	85	17.1232	125	21.0494	0.00203613	0.00185198
bta-miR-365-3p	75	15.7403	116	14.8325	91	11.4825	0.0013749	228	42.8408	135	20.3456	121	19.3697	83	14.9093	26	5.23769	136	22.9017	0.00210246	0.00183204
bta-miR-197	49	10.2837	91	11.6359	51	6.43526	0.000931228	228	42.8408	164	24.7161	93	14.8874	108	19.4001	37	7.45363	156	26.2696	0.00226685	0.00177043
bta-miR-135a	121	25.3944	109	13.9375	44	5.55199	0.0013359	122	22.9236	127	19.1399	100	16.008	119	21.376	156	31.4261	77	12.9664	0.00202171	0.00176681
bta-miR-1468	122	25.6043	90	11.508	70	8.83271	0.0013749	89	16.7229	102	15.3722	116	18.5693	190	34.1297	98	19.742	96	16.1659	0.00199287	0.00176318
bta-miR-885	25	5.24678	35	4.47533	111	14.0062	0.000833717	240	45.0956	169	25.4697	32	5.12256	91	16.3463	56	11.2812	207	34.8578	0.00229281	0.0017505
bta-miR-363	76	15.9502	96	12.2752	26	3.28072	0.000965356	304	57.1211	84	12.6595	99	15.8479	22	3.95186	56	11.2812	151	25.4277	0.00206497	0.00165627
bta-miR-146a	61	12.8021	25	3.19667	16	2.01891	0.000497305	162	30.4395	31	4.67195	33	5.28264	60	10.7778	326	65.6725	148	24.9225	0.00219186	0.00156204
bta-miR-2285aa	43	9.02446	69	8.8228	50	6.30908	0.000789837	164	30.8153	79	11.9059	67	10.7254	140	25.1482	18	3.62609	165	27.7852	0.00182559	0.00144063
bta-miR-127	60	12.5923	85	10.8687	20	2.52363	0.000804464	207	38.8949	45	6.78187	101	16.1681	11	1.97593	27	5.43913	197	33.1739	0.00169581	0.00136452
bta-miR-15a	214	44.9124	23	2.94093	21	2.64981	0.00125789	101	18.9777	65	9.79603	57	9.12456	20	3.5926	60	12.087	120	20.2074	0.00121995	0.00123405
bta-miR-744	61	12.8021	61	7.79987	34	4.29017	0.000760584	144	27.0573	70	10.5496	78	12.4862	63	11.3167	48	9.66957	106	17.8499	0.00146797	0.00120505
bta-miR-2336	61	12.8021	81	10.3572	75	9.46362	0.00105799	68	12.7771	75	11.3031	73	11.6858	86	15.4482	78	15.7131	64	10.7773	0.00128051	0.00119781
bta-miR-484	85	17.839	50	6.39333	46	5.80435	0.000882472	137	25.7421	69	10.3989	56	8.96448	79	14.1908	30	6.04348	103	17.3447	0.00136703	0.00118693
bta-miR-500	97	20.3575	55	7.03267	21	2.64981	0.000843468	142	26.6815	95	14.3173	66	10.5653	40	7.1852	36	7.25218	101	17.0079	0.00138434	0.00118331
bta-miR-331-3p	26	5.45665	46	5.88187	41	5.17345	0.000550936	156	29.3121	81	12.2074	75	12.006	43	7.7241	12	2.41739	123	20.7126	0.00141318	0.0010927
bta-miR-15b	140	29.382	62	7.92773	28	3.53308	0.00112137	37	6.95223	26	3.91841	62	9.92496	33	5.92779	92	18.5333	96	16.1659	0.000997875	0.00104378
bta-miR-122	8	1.67897	3	0.3836	8	1.00945	9.26352e-05	169	31.7548	8	1.20567	39	6.24312	164	29.4593	35	7.05073	139	23.4069	0.00159775	0.00103834
bta-miR-34a	40	8.39484	30	3.836	36	4.54254	0.000516807	230	43.2166	42	6.32974	29	4.64232	35	6.28705	16	3.22319	113	19.0287	0.00134107	0.00103472
bta-miR-421	70	14.691	38	4.85893	29	3.65927	0.000667949	87	16.3471	53	7.98753	57	9.12456	42	7.54447	62	12.4899	89	14.9872	0.00112477	0.000954983
bta-miR-196a	43	9.02446	16	2.04587	28	3.53308	0.000424172	25	4.69745	40	6.02833	11	1.76088	226	40.5964	60	12.087	76	12.798	0.00126321	0.000951359
bta-miR-2419-5p	51	10.7034	69	8.8228	8	1.00945	0.000624069	73	13.7166	36	5.42549	59	9.44472	143	25.6871	11	2.21594	68	11.4509	0.00112477	0.000938674
bta-miR-1271	47	9.86394	34	4.34747	50	6.30908	0.000638695	59	11.086	93	14.0159	38	6.08304	81	14.55	35	7.05073	65	10.9457	0.00106998	0.00090968
bta-miR-223	104	21.8266	0	0	0	0	0.000507056	29	5.44905	22	3.31558	42	6.72336	16	2.87408	161	32.4334	89	14.9872	0.00103537	0.000839008
bta-miR-9-5p	14	2.9382	4	0.511467	45	5.67817	0.000307159	85	15.9713	25	3.7677	7	1.12056	60	10.7778	89	17.929	117	19.7022	0.00110458	0.000808202
bta-miR-2285p	22	4.61716	18	2.3016	58	7.31853	0.000477803	78	14.6561	59	8.89178	43	6.88344	54	9.70003	27	5.43913	79	13.3032	0.000980571	0.000793705
bta-miR-296-3p	38	7.9751	36	4.6032	14	1.76654	0.000429047	56	10.5223	42	6.32974	66	10.5653	44	7.90373	62	12.4899	66	11.1141	0.000969035	0.000768335
bta-miR-193a-3p	12	2.51845	18	2.3016	33	4.16399	0.000307159	124	23.2994	80	12.0567	21	3.36168	45	8.08336	36	7.25218	47	7.91457	0.00101806	0.000753838
bta-miR-328	40	8.39484	45	5.754	28	3.53308	0.000550936	64	12.0255	35	5.27479	48	7.68384	67	12.0352	11	2.21594	61	10.2721	0.000824833	0.000723033
bta-miR-2285k	30	6.29613	33	4.2196	26	3.28072	0.000433923	77	14.4682	25	3.7677	32	5.12256	73	13.113	16	3.22319	81	13.64	0.000876746	0.00071216
bta-miR-10b	5	1.04936	12	1.5344	76	9.5898	0.000453425	34	6.38854	30	4.52124	18	2.88144	133	23.8908	35	7.05073	26	4.37827	0.000795993	0.000668669
bta-miR-4286	11	2.30858	12	1.5344	19	2.39745	0.000204773	131	24.6147	41	6.17903	25	4.002	39	7.00557	8	1.6116	77	12.9664	0.000925774	0.000657797
bta-miR-379	38	7.9751	57	7.2884	10	1.26182	0.000511931	87	16.3471	15	2.26062	45	7.2036	3	0.53889	16	3.22319	89	14.9872	0.000735428	0.00065236
bta-miR-210	54	11.333	20	2.55733	12	1.51418	0.000419296	66	12.4013	50	7.53541	34	5.44272	34	6.10742	20	4.02899	52	8.75655	0.000738312	0.000619742
bta-miR-362-3p	13	2.72832	13	1.66227	24	3.02836	0.000243777	134	25.1784	39	5.87762	25	4.002	28	5.02964	9	1.81304	55	9.26174	0.000836369	0.000616118
bta-miR-381	22	4.61716	46	5.88187	5	0.630908	0.000355914	105	19.7293	18	2.71275	49	7.84392	7	1.25741	16	3.22319	61	10.2721	0.000738312	0.000596185
bta-miR-2285f	26	5.45665	31	3.96387	19	2.39745	0.000370541	56	10.5223	36	5.42549	28	4.48224	37	6.64631	47	9.46812	46	7.74618	0.000721008	0.000590748
bta-miR-1260b	30	6.29613	49	6.26547	33	4.16399	0.00054606	56	10.5223	3	0.452124	45	7.2036	40	7.1852	9	1.81304	49	8.25136	0.000582574	0.000569003
bta-miR-2411-5p	14	2.9382	14	1.79013	33	4.16399	0.000297408	60	11.2739	46	6.93258	25	4.002	51	9.16114	26	5.23769	38	6.39902	0.000709472	0.000556318
bta-miR-10a	48	10.0738	5	0.639333	1	0.126182	0.000263279	11	2.06688	15	2.26062	63	10.085	42	7.54447	57	11.4826	58	9.76692	0.000709472	0.000543633
bta-miR-184	0	0	0	0	0	0	0	5	0.939491	5	0.753541	65	10.4052	12	2.15556	23	4.63334	158	26.6064	0.000772921	0.000485646
bta-miR-378d	21	4.40729	4	0.511467	8	1.00945	0.000160893	35	6.57644	47	7.08328	11	1.76088	39	7.00557	45	9.06522	38	6.39902	0.000620067	0.000449404
bta-miR-24	25	5.24678	27	3.4524	18	2.27127	0.000341288	39	7.32803	20	3.01416	16	2.56128	39	7.00557	19	3.82754	38	6.39902	0.000493169	0.000436719
bta-miR-206	1	0.209871	26	3.32453	1	0.126182	0.000136515	12	2.25478	2	0.301416	0	0	1	0.17963	1	0.201449	190	31.9951	0.000594111	0.000424034
bta-miR-147	14	2.9382	10	1.27867	3	0.378545	0.00013164	7	1.31529	20	3.01416	19	3.04152	28	5.02964	98	19.742	32	5.38865	0.000588343	0.000418598
bta-miR-149-5p	9	1.88884	18	2.3016	19	2.39745	0.000224275	73	13.7166	44	6.63116	23	3.68184	17	3.05371	4	0.805798	22	3.70469	0.000527778	0.000414974
bta-miR-2284j	38	7.9751	26	3.32453	23	2.90218	0.000424172	35	6.57644	16	2.41133	22	3.52176	24	4.31112	10	2.01449	35	5.89383	0.000409533	0.000414974
bta-miR-20b	22	4.61716	30	3.836	5	0.630908	0.000277906	66	12.4013	11	1.65779	25	4.002	3	0.53889	14	2.82029	36	6.06223	0.000447025	0.000384168
bta-miR-100	10	2.09871	10	1.27867	9	1.13563	0.000141391	34	6.38854	12	1.8085	19	3.04152	36	6.46668	12	2.41739	58	9.76692	0.000493169	0.000362422
bta-miR-7859	31	6.506	11	1.40653	13	1.64036	0.000268155	30	5.63695	17	2.56204	8	1.28064	42	7.54447	18	3.62609	29	4.88346	0.000415301	0.00036061
bta-miR-1307	17	3.56781	4	0.511467	14	1.76654	0.000170644	47	8.83122	10	1.50708	13	2.08104	51	9.16114	3	0.604348	38	6.39902	0.000467213	0.000356986
bta-miR-92b	40	8.39484	37	4.73107	8	1.00945	0.000414421	23	4.32166	14	2.10991	21	3.36168	20	3.5926	10	2.01449	23	3.87309	0.000320128	0.000355174
bta-miR-30b-3p	26	5.45665	27	3.4524	19	2.39745	0.000351039	29	5.44905	28	4.21983	19	3.04152	17	3.05371	5	1.00725	18	3.03111	0.000334548	0.000340677
bta-miR-451	1	0.209871	7	0.895067	0	0	3.90043e-05	5	0.939491	7	1.05496	23	3.68184	15	2.69445	25	5.03624	90	15.1556	0.000475865	0.000313495
bta-miR-139	39	8.18497	40	5.11467	3	0.378545	0.000399794	18	3.38217	15	2.26062	23	3.68184	3	0.53889	2	0.402899	25	4.20988	0.000248027	0.000304435
bta-miR-345-3p	17	3.56781	14	1.79013	3	0.378545	0.000165768	30	5.63695	18	2.71275	15	2.4012	20	3.5926	15	3.02174	34	5.72544	0.000380692	0.000300811
bta-miR-2904	4	0.839484	4	0.511467	0	0	3.90043e-05	17	3.19427	39	5.87762	1	0.16008	3	0.53889	95	19.1377	1	0.168395	0.000449909	0.000297186
bta-miR-7862	9	1.88884	26	3.32453	9	1.13563	0.000214524	28	5.26115	19	2.86345	16	2.56128	11	1.97593	18	3.62609	26	4.37827	0.000340316	0.000293562
bta-miR-411a	33	6.92575	24	3.0688	2	0.252363	0.000287657	42	7.89172	5	0.753541	17	2.72136	5	0.898151	1	0.201449	32	5.38865	0.000294171	0.00029175
bta-miR-2284aa	20	4.19742	7	0.895067	6	0.75709	0.000160893	26	4.88535	15	2.26062	12	1.92096	10	1.7963	13	2.61884	34	5.72544	0.000317244	0.000259132
bta-miR-2284z	21	4.40729	5	0.639333	4	0.504726	0.000146266	28	5.26115	21	3.16487	16	2.56128	7	1.25741	11	2.21594	27	4.54667	0.000317244	0.000253696
bta-miR-335	27	5.66652	6	0.7672	5	0.630908	0.00018527	26	4.88535	12	1.8085	24	3.84192	7	1.25741	12	2.41739	18	3.03111	0.000285519	0.000248259
bta-miR-199a-3p	10	2.09871	6	0.7672	1	0.126182	8.28841e-05	28	5.26115	3	0.452124	19	3.04152	14	2.51482	8	1.6116	42	7.0726	0.00032878	0.000237387
bta-miR-106a	10	2.09871	13	1.66227	3	0.378545	0.000126764	34	6.38854	14	2.10991	16	2.56128	7	1.25741	11	2.21594	20	3.3679	0.000294171	0.00023195
bta-miR-6516	14	2.9382	10	1.27867	9	1.13563	0.000160893	17	3.19427	14	2.10991	28	4.48224	3	0.53889	14	2.82029	11	1.85235	0.000250911	0.000217453
bta-miR-181d	11	2.30858	5	0.639333	14	1.76654	0.000146266	17	3.19427	13	1.95921	6	0.96048	27	4.85001	9	1.81304	14	2.35753	0.000248027	0.000210205
bta-miR-224	10	2.09871	13	1.66227	5	0.630908	0.000136515	15	2.81847	9	1.35637	12	1.92096	4	0.71852	20	4.02899	27	4.54667	0.000250911	0.000208393
bta-miR-2285q	6	1.25923	5	0.639333	14	1.76654	0.000121888	18	3.38217	13	1.95921	16	2.56128	18	3.23334	10	2.01449	15	2.52593	0.000259563	0.000208393
bta-miR-452	7	1.4691	13	1.66227	2	0.252363	0.000107262	21	3.94586	3	0.452124	18	2.88144	4	0.71852	18	3.62609	20	3.3679	0.000242259	0.000192084
bta-miR-145	1	0.209871	6	0.7672	3	0.378545	4.87554e-05	40	7.51593	6	0.904249	22	3.52176	0	0	1	0.201449	24	4.04148	0.000268215	0.000186647
bta-miR-2889	4	0.839484	3	0.3836	0	0	3.41288e-05	15	2.81847	8	1.20567	2	0.32016	19	3.41297	18	3.62609	33	5.55704	0.000273983	0.000184835
bta-miR-150	7	1.4691	3	0.3836	4	0.504726	6.82575e-05	28	5.26115	13	1.95921	7	1.12056	6	1.07778	8	1.6116	22	3.70469	0.000242259	0.000177587
bta-miR-19a	10	2.09871	6	0.7672	8	1.00945	0.000117013	25	4.69745	8	1.20567	7	1.12056	13	2.33519	12	2.41739	8	1.34716	0.000210534	0.000175775
bta-miR-33a	13	2.72832	1	0.127867	1	0.126182	7.31331e-05	16	3.00637	15	2.26062	5	0.8004	9	1.61667	21	4.23044	16	2.69432	0.000236491	0.000175775
bta-miR-2284w	17	3.56781	1	0.127867	1	0.126182	9.26352e-05	7	1.31529	5	0.753541	11	1.76088	10	1.7963	16	3.22319	25	4.20988	0.000213418	0.000168526
bta-miR-411c-5p	16	3.35794	9	1.1508	0	0	0.000121888	28	5.26115	2	0.301416	6	0.96048	1	0.17963	4	0.805798	27	4.54667	0.000196114	0.000168526
bta-miR-1388-5p	8	1.67897	12	1.5344	6	0.75709	0.000126764	20	3.75796	7	1.05496	10	1.6008	8	1.43704	10	2.01449	11	1.85235	0.000190346	0.000166714
bta-miR-3431	11	2.30858	6	0.7672	12	1.51418	0.000141391	16	3.00637	11	1.65779	10	1.6008	2	0.35926	9	1.81304	14	2.35753	0.00017881	0.000164902
bta-miR-450b	13	2.72832	2	0.255733	13	1.64036	0.000136515	4	0.751593	6	0.904249	7	1.12056	11	1.97593	24	4.83479	10	1.68395	0.00017881	0.00016309
bta-miR-218	26	5.45665	16	2.04587	1	0.126182	0.000209648	12	2.25478	0	0	12	1.92096	5	0.898151	3	0.604348	9	1.51556	0.000118245	0.000152217
bta-miR-6517	6	1.25923	13	1.66227	11	1.388	0.000146266	7	1.31529	6	0.904249	8	1.28064	15	2.69445	3	0.604348	14	2.35753	0.000152854	0.000150405
bta-miR-190a	3	0.629613	5	0.639333	4	0.504726	5.85064e-05	33	6.20064	14	2.10991	4	0.64032	3	0.53889	4	0.805798	11	1.85235	0.000198998	0.000146781
bta-miR-425-5p	7	1.4691	5	0.639333	2	0.252363	6.82575e-05	20	3.75796	16	2.41133	5	0.8004	9	1.61667	3	0.604348	11	1.85235	0.000184578	0.000141345
bta-miR-2320-3p	16	3.35794	31	3.96387	25	3.15454	0.000351039	1	0.187898	0	0	2	0.32016	0	0	1	0.201449	1	0.168395	1.44202e-05	0.000139533
bta-miR-6119-3p	18	3.77768	10	1.27867	6	0.75709	0.000165768	8	1.50319	13	1.95921	9	1.44072	4	0.71852	3	0.604348	5	0.841976	0.000121129	0.00013772
bta-miR-196b	0	0	7	0.895067	0	0	3.41288e-05	2	0.375796	3	0.452124	1	0.16008	27	4.85001	31	6.24493	4	0.673581	0.000196114	0.000135908
bta-miR-205	3	0.629613	1	0.127867	1	0.126182	2.43777e-05	16	3.00637	8	1.20567	25	4.002	3	0.53889	6	1.2087	11	1.85235	0.000198998	0.000134096
bta-miR-6523a	7	1.4691	8	1.02293	1	0.126182	7.80086e-05	11	2.06688	6	0.904249	8	1.28064	16	2.87408	6	1.2087	10	1.68395	0.00016439	0.000132284
bta-miR-338	10	2.09871	0	0	6	0.75709	7.80086e-05	21	3.94586	5	0.753541	2	0.32016	4	0.71852	11	2.21594	6	1.01037	0.000141318	0.000117787
bta-miR-382	7	1.4691	5	0.639333	1	0.126182	6.3382e-05	14	2.63057	4	0.602833	6	0.96048	3	0.53889	2	0.402899	23	3.87309	0.00014997	0.000117787
bta-miR-450a	2	0.419742	0	0	15	1.89272	8.28841e-05	7	1.31529	3	0.452124	5	0.8004	18	3.23334	5	1.00725	10	1.68395	0.000138434	0.000117787
bta-miR-6525	16	3.35794	31	3.96387	13	1.64036	0.000292532	2	0.375796	1	0.150708	0	0	1	0.17963	0	0	1	0.168395	1.44202e-05	0.000117787
bta-miR-1343-3p	3	0.629613	5	0.639333	1	0.126182	4.38798e-05	21	3.94586	3	0.452124	4	0.64032	15	2.69445	0	0	12	2.02074	0.000158622	0.000115975
bta-miR-2340	0	0	0	0	0	0	0	8	1.50319	6	0.904249	3	0.48024	10	1.7963	1	0.201449	36	6.06223	0.000184578	0.000115975
bta-miR-2890	6	1.25923	6	0.7672	4	0.504726	7.80086e-05	8	1.50319	3	0.452124	1	0.16008	20	3.5926	12	2.41739	4	0.673581	0.000138434	0.000115975
bta-miR-324	5	1.04936	2	0.255733	5	0.630908	5.85064e-05	21	3.94586	9	1.35637	5	0.8004	5	0.898151	3	0.604348	9	1.51556	0.00014997	0.000115975
bta-miR-491	4	0.839484	6	0.7672	4	0.504726	6.82575e-05	17	3.19427	11	1.65779	1	0.16008	4	0.71852	5	1.00725	11	1.85235	0.000141318	0.000114163
bta-miR-369-3p	13	2.72832	18	2.3016	19	2.39745	0.000243777	4	0.751593	1	0.150708	1	0.16008	1	0.17963	0	0	6	1.01037	3.74924e-05	0.000114163
bta-miR-222	17	3.56781	0	0	0	0	8.28841e-05	6	1.12739	0	0	16	2.56128	2	0.35926	14	2.82029	7	1.17877	0.000129781	0.000112351
bta-miR-582	19	3.98755	15	1.918	21	2.64981	0.000268155	1	0.187898	0	0	2	0.32016	2	0.35926	1	0.201449	1	0.168395	2.01882e-05	0.000112351
bta-miR-326	4	0.839484	8	1.02293	5	0.630908	8.28841e-05	12	2.25478	3	0.452124	5	0.8004	15	2.69445	3	0.604348	6	1.01037	0.000126897	0.000110539
bta-miR-3141	6	1.25923	11	1.40653	4	0.504726	0.000102386	7	1.31529	7	1.05496	2	0.32016	10	1.7963	2	0.402899	10	1.68395	0.000109593	0.000106915
bta-miR-154b	6	1.25923	4	0.511467	10	1.26182	9.75107e-05	12	2.25478	1	0.150708	1	0.16008	1	0.17963	20	4.02899	4	0.673581	0.000112477	0.000106915
bta-miR-2443	5	1.04936	7	0.895067	6	0.75709	8.77597e-05	3	0.563695	4	0.602833	12	1.92096	8	1.43704	8	1.6116	4	0.673581	0.000112477	0.00010329

## Sheet: Table S4b
Table S4b. Read counts and read counts expressed as transcript per million (TPM) for novel miRNAs.
ID	Control group							SA group													Mean reads of total (‱)
	Control 1		Control 2		Control 3		Mean reads of control (‱)	SA 1		SA 2		SA 3		SA 4		SA 5		SA 6		Mean reads of SA (‱)
	Reads	TPM	Reads	TPM	Reads	TPM		Reads	TPM	Reads	TPM	Reads	TPM	Reads	TPM	Reads	TPM	Reads	TPM
bta-miR-11_2406	836	175.452	1114	142.443	347	43.785	1.11991	603	113.303	374	56.3648	1102	176.408	1018	182.863	1621	326.55	662	111.478	1.55161	1.39116
bta-miR-26_16135	294	61.7021	468	59.8416	229	28.8956	0.483166	489	91.8822	528	79.5739	398	63.7118	252	45.2668	239	48.1464	411	69.2104	0.66823	0.599447
bta-miR-4_20005_star	222	46.5914	264	33.7568	220	27.76	0.344213	581	109.169	325	48.9802	282	45.1426	425	76.3428	161	32.4334	429	72.2415	0.635352	0.527143
bta-miR-12_3801_star	49	10.2837	88	11.2523	60	7.5709	0.0960481	1304	245.019	385	58.0226	219	35.0575	124	22.2741	102	20.5478	505	85.0396	0.761096	0.513915
bta-miR-3_18392	36	7.55536	16	2.04587	1033	130.346	0.528996	946	177.752	203	30.5938	62	9.92496	130	23.3519	155	31.2247	225	37.8889	0.496342	0.508479
bta-miR-11_2831	325	68.2081	205	26.2127	89	11.2302	0.301796	336	63.1338	117	17.6329	295	47.2236	288	51.7335	287	57.816	395	66.5161	0.495477	0.42349
bta-miR-18_9014	127	26.6536	92	11.7637	40	5.04726	0.126276	402	75.5351	81	12.2074	171	27.3737	116	20.8371	105	21.1522	229	38.5625	0.318397	0.246991
bta-miR-13_4750	191	40.0854	129	16.4948	79	9.96835	0.194534	50	9.39491	86	12.9609	104	16.6483	130	23.3519	227	45.729	151	25.4277	0.215726	0.207849
bta-miR-7_23010	28	5.87639	17	2.17373	72	9.08507	0.0570438	219	41.1497	113	17.03	23	3.68184	106	19.0408	104	20.9507	123	20.7126	0.198421	0.145875
bta-miR-X_26422_star	50	10.4936	62	7.92773	107	13.5014	0.106774	85	15.9713	85	12.8102	53	8.48424	110	19.7593	91	18.3319	82	13.8084	0.145932	0.131378
bta-miR-1_899	42	8.81459	62	7.92773	84	10.5993	0.0916601	73	13.7166	72	10.851	75	12.006	77	13.8315	115	23.1667	93	15.6608	0.145644	0.125579
bta-miR-X_26559	113	23.7154	75	9.59	21	2.64981	0.101899	66	12.4013	43	6.48045	66	10.5653	147	26.4056	39	7.85653	55	9.26174	0.119976	0.113257
bta-miR-4_20243	44	9.23433	30	3.836	15	1.89272	0.0433923	165	31.0032	30	4.52124	33	5.28264	113	20.2982	50	10.0725	91	15.324	0.13901	0.103472
bta-miR-15_6432	70	14.691	64	8.18347	45	5.67817	0.0872721	46	8.64332	32	4.82266	73	11.6858	79	14.1908	37	7.45363	43	7.24099	0.089405	0.0886123
bta-miR-10_1472	102	21.4069	76	9.71787	22	2.776	0.0975107	20	3.75796	22	3.31558	35	5.6028	83	14.9093	100	20.1449	15	2.52593	0.0793109	0.0860753
bta-miR-9_25177	35	7.34549	24	3.0688	10	1.26182	0.0336412	57	10.7102	25	3.7677	18	2.88144	86	15.4482	90	18.1304	75	12.6296	0.10123	0.0761087
bta-miR-11_2561	33	6.92575	39	4.9868	43	5.42581	0.0560687	63	11.8376	49	7.3847	36	5.76288	38	6.82594	41	8.25943	49	8.25136	0.0795993	0.0708536
bta-miR-27_16733	52	10.9133	31	3.96387	34	4.29017	0.0570438	34	6.38854	48	7.23399	61	9.76488	63	11.3167	34	6.84928	33	5.55704	0.0787341	0.0706724
bta-miR-X_26469	2	0.419742	2	0.255733	2	0.252363	0.00292532	38	7.14013	5	0.753541	18	2.88144	13	2.33519	21	4.23044	282	47.4874	0.108728	0.0694039
bta-miR-2_11001	30	6.29613	45	5.754	27	3.4069	0.0497305	70	13.1529	42	6.32974	42	6.72336	29	5.20927	40	8.05798	40	6.73581	0.07585	0.0661421
bta-miR-19_10271	16	3.35794	9	1.1508	23	2.90218	0.0234026	55	10.3344	63	9.49461	24	3.84192	62	11.1371	35	7.05073	52	8.75655	0.0839253	0.0614306
bta-miR-11_2334	24	5.03691	37	4.73107	53	6.68762	0.0555811	30	5.63695	29	4.37054	21	3.36168	43	7.7241	36	7.25218	30	5.05186	0.0545082	0.054907
bta-miR-13_4732	26	5.45665	29	3.70813	11	1.388	0.0321785	33	6.20064	26	3.91841	30	4.8024	28	5.02964	29	5.84203	39	6.56741	0.0533546	0.045484
bta-miR-26_16135_star	27	5.66652	24	3.0688	16	2.01891	0.0326661	42	7.89172	31	4.67195	31	4.96248	20	3.5926	6	1.2087	36	6.06223	0.0478749	0.0422222
bta-miR-16_6992	34	7.13562	16	2.04587	20	2.52363	0.0341288	26	4.88535	6	0.904249	33	5.28264	30	5.3889	16	3.22319	28	4.71507	0.040088	0.0378731
bta-miR-6_21808	11	2.30858	3	0.3836	6	0.75709	0.00975107	27	5.07325	19	2.86345	26	4.16208	23	4.13149	27	5.43913	39	6.56741	0.0464329	0.0327992
bta-miR-18_8483	17	3.56781	11	1.40653	12	1.51418	0.0195021	26	4.88535	11	1.65779	11	1.76088	19	3.41297	37	7.45363	27	4.54667	0.0377808	0.0309871
bta-miR-22_13719	12	2.51845	3	0.3836	11	1.388	0.0126764	20	3.75796	21	3.16487	5	0.8004	23	4.13149	26	5.23769	21	3.5363	0.0334548	0.025732
bta-miR-10_2259	11	2.30858	11	1.40653	30	3.78545	0.0253528	19	3.57007	13	1.95921	12	1.92096	24	4.31112	4	0.805798	12	2.02074	0.0242259	0.0246447
bta-miR-25_15458	5	1.04936	15	1.918	4	0.504726	0.0117013	24	4.50956	12	1.8085	24	3.84192	9	1.61667	1	0.201449	28	4.71507	0.0282635	0.0221078
bta-miR-18_9003	18	3.77768	20	2.55733	8	1.00945	0.0224275	18	3.38217	8	1.20567	13	2.08104	16	2.87408	4	0.805798	16	2.69432	0.0216302	0.0219266
bta-miR-3_18604	11	2.30858	10	1.27867	1	0.126182	0.0107262	11	2.06688	9	1.35637	12	1.92096	39	7.00557	12	2.41739	14	2.35753	0.0279751	0.0215641
bta-miR-28_17290	7	1.4691	10	1.27867	17	2.14509	0.0165768	8	1.50319	20	3.01416	7	1.12056	20	3.5926	17	3.42464	12	2.02074	0.0242259	0.0213829
bta-miR-19_10307	9	1.88884	5	0.639333	3	0.378545	0.00828841	34	6.38854	12	1.8085	6	0.96048	7	1.25741	9	1.81304	26	4.37827	0.0271099	0.0201144
bta-miR-10_1841	4	0.839484	5	0.639333	21	2.64981	0.0146266	24	4.50956	6	0.904249	9	1.44072	17	3.05371	11	2.21594	11	1.85235	0.0224954	0.0195708
bta-miR-8_24519	10	2.09871	14	1.79013	3	0.378545	0.013164	21	3.94586	13	1.95921	11	1.76088	8	1.43704	8	1.6116	13	2.18914	0.0213418	0.0183023
bta-miR-18_9052	6	1.25923	5	0.639333	2	0.252363	0.0063382	11	2.06688	10	1.50708	14	2.24112	10	1.7963	16	3.22319	26	4.37827	0.0250911	0.0181211
bta-miR-14_5502	11	2.30858	13	1.66227	6	0.75709	0.0146266	12	2.25478	3	0.452124	9	1.44072	18	3.23334	9	1.81304	15	2.52593	0.0190346	0.0173963
bta-miR-X_26590	4	0.839484	7	0.895067	10	1.26182	0.0102386	18	3.38217	9	1.35637	6	0.96048	13	2.33519	15	3.02174	14	2.35753	0.0216302	0.0173963
bta-miR-21_12564	6	1.25923	6	0.7672	11	1.388	0.0112137	20	3.75796	9	1.35637	5	0.8004	20	3.5926	3	0.604348	15	2.52593	0.020765	0.0172151
bta-miR-26_16175	10	2.09871	1	0.127867	3	0.378545	0.00682575	8	1.50319	3	0.452124	6	0.96048	9	1.61667	20	4.02899	31	5.22025	0.022207	0.0164902
bta-miR-21_12392	1	0.209871	0	0	1	0.126182	0.000975107	14	2.63057	12	1.8085	15	2.4012	17	3.05371	14	2.82029	16	2.69432	0.0253795	0.016309
bta-miR-11_2920	20	4.19742	8	1.02293	4	0.504726	0.0156017	10	1.87898	12	1.8085	13	2.08104	3	0.53889	8	1.6116	10	1.68395	0.0161506	0.0159466
bta-miR-13_4323	10	2.09871	11	1.40653	2	0.252363	0.0112137	5	0.939491	3	0.452124	7	1.12056	31	5.56853	8	1.6116	10	1.68395	0.0184578	0.0157654
bta-miR-11_2596	11	2.30858	3	0.3836	4	0.504726	0.00877597	7	1.31529	9	1.35637	6	0.96048	11	1.97593	15	3.02174	18	3.03111	0.0190346	0.0152217
bta-miR-6_22073_star	11	2.30858	4	0.511467	9	1.13563	0.0117013	14	2.63057	8	1.20567	7	1.12056	7	1.25741	13	2.61884	9	1.51556	0.0167274	0.0148593
bta-miR-2_10662	0	0	0	0	0	0	0	11	2.06688	12	1.8085	13	2.08104	15	2.69445	14	2.82029	16	2.69432	0.0233607	0.0146781
bta-miR-3_18920	8	1.67897	10	1.27867	2	0.252363	0.00975107	14	2.63057	9	1.35637	17	2.72136	5	0.898151	5	1.00725	11	1.85235	0.0175926	0.0146781
bta-miR-8_24620	5	1.04936	8	1.02293	12	1.51418	0.0121888	8	1.50319	4	0.602833	8	1.28064	24	4.31112	6	1.2087	5	0.841976	0.0158622	0.0144969
bta-miR-5_20491	0	0	0	0	0	0	0	13	2.44268	10	1.50708	10	1.6008	1	0.17963	21	4.23044	20	3.3679	0.0216302	0.0135908
bta-miR-5_21525	25	5.24678	24	3.0688	23	2.90218	0.0351039	0	0	0	0	0	0	0	0	0	0	0	0	0	0.0130472
bta-miR-19_9865	2	0.419742	1	0.127867	2	0.252363	0.00243777	19	3.57007	6	0.904249	3	0.48024	25	4.49075	3	0.604348	9	1.51556	0.0187462	0.0126848
bta-miR-18_9003_star	9	1.88884	9	1.1508	1	0.126182	0.00926352	4	0.751593	4	0.602833	5	0.8004	14	2.51482	8	1.6116	11	1.85235	0.0132665	0.0117787
bta-miR-5_20371	14	2.9382	14	1.79013	7	0.883271	0.0170644	4	0.751593	3	0.452124	7	1.12056	3	0.53889	4	0.805798	9	1.51556	0.0086521	0.0117787
bta-miR-22_13422	1	0.209871	0	0	0	0	0.000487554	10	1.87898	10	1.50708	10	1.6008	10	1.7963	14	2.82029	10	1.68395	0.0184578	0.0117787
bta-miR-14_5370	0	0	2	0.255733	0	0	0.000975107	1	0.187898	12	1.8085	10	1.6008	14	2.51482	13	2.61884	12	2.02074	0.017881	0.0115975
bta-miR-22_13477	8	1.67897	4	0.511467	4	0.504726	0.00780086	14	2.63057	8	1.20567	7	1.12056	3	0.53889	8	1.6116	7	1.17877	0.013555	0.0114163
bta-miR-3_18200	1	0.209871	0	0	1	0.126182	0.000975107	1	0.187898	11	1.65779	10	1.6008	11	1.97593	10	2.01449	18	3.03111	0.0175926	0.0114163
bta-miR-5_20547	1	0.209871	0	0	0	0	0.000487554	9	1.69108	8	1.20567	10	1.6008	7	1.25741	14	2.82029	14	2.35753	0.017881	0.0114163
bta-miR-5_21188	1	0.209871	0	0	0	0	0.000487554	11	2.06688	5	0.753541	3	0.48024	15	2.69445	20	4.02899	8	1.34716	0.017881	0.0114163
bta-miR-26_16208	7	1.4691	2	0.255733	4	0.504726	0.0063382	4	0.751593	4	0.602833	1	0.16008	8	1.43704	6	1.2087	25	4.20988	0.0138434	0.0110539
bta-miR-3_18632	4	0.839484	12	1.5344	1	0.126182	0.00828841	10	1.87898	2	0.301416	6	0.96048	4	0.71852	14	2.82029	8	1.34716	0.0126897	0.0110539
bta-miR-13_4162	10	2.09871	7	0.895067	6	0.75709	0.0112137	9	1.69108	5	0.753541	7	1.12056	6	1.07778	4	0.805798	5	0.841976	0.0103825	0.0106915
bta-miR-28_16952	14	2.9382	11	1.40653	7	0.883271	0.0156017	0	0	0	0	19	3.04152	8	1.43704	0	0	0	0	0.00778689	0.0106915
bta-miR-5_21423	14	2.9382	2	0.255733	5	0.630908	0.0102386	6	1.12739	7	1.05496	10	1.6008	7	1.25741	1	0.201449	7	1.17877	0.0109593	0.0106915
bta-miR-13_4239	5	1.04936	2	0.255733	10	1.26182	0.00828841	13	2.44268	4	0.602833	1	0.16008	6	1.07778	4	0.805798	12	2.02074	0.0115361	0.010329
bta-miR-28_17255	4	0.839484	9	1.1508	4	0.504726	0.00828841	7	1.31529	6	0.904249	1	0.16008	9	1.61667	7	1.41015	9	1.51556	0.0112477	0.0101478
bta-miR-X_26266	3	0.629613	2	0.255733	2	0.252363	0.00341288	5	0.939491	3	0.452124	4	0.64032	9	1.61667	12	2.41739	16	2.69432	0.0141318	0.0101478
bta-miR-19_9911	16	3.35794	23	2.94093	11	1.388	0.0243777	2	0.375796	3	0.452124	1	0.16008	0	0	0	0	0	0	0.00173042	0.0101478
