# Supplementary material for: Identification and characterization of differentially expressed exosomal microRNAs in bovine milk infected with Staphylococcus aureus
Source: BMC Genomics. 2019 Dec 5;20:934. doi: 10.1186/s12864-019-6338-1 (PMC6896338; doi:10.1186/s12864-019-6338-1)
Supplement: Supplementary file 12 — Additional file 12: Table S5. Predicted target genes of DE miRNAs. [file 12864_2019_6338_MOESM12_ESM.xlsx]

## Sheet: Table S5
Table S5 Predicted target genes of DE miRNAs
miRNA_id	Gene_id	Description	Tot_Score	Tot_Energy
bta-miR-1	ACOT11	acyl-CoA thioesterase 11	167	-17.58
bta-miR-1	AJUBA	ajuba LIM protein	287	-23.1
bta-miR-1	ALPL	alkaline phosphatase, liver/bone/kidney	151	-16.41
bta-miR-1	ANKIB1	ankyrin repeat and IBR domain containing 1	161	-15.71
bta-miR-1	ANXA4	annexin A4	159	-19.07
bta-miR-1	AP3D1	adaptor related protein complex 3 delta 1 subunit	294	-24.32
bta-miR-1	ARFIP1	ADP ribosylation factor interacting protein 1	173	-17.06
bta-miR-1	ATP6V1B1	ATPase, H+ transporting, lysosomal 56/58kDa, V1 subunit B1	157	-17.87
bta-miR-1	BDNF	brain-derived neurotrophic factor	168	-17.14
bta-miR-1	C1QTNF6	C1q and tumor necrosis factor related protein 6	159	-16.89
bta-miR-1	C5AR2	complement component 5a receptor 2	168	-17.28
bta-miR-1	C9	complement component 9	167	-17.54
bta-miR-1	CLEC6A	C-type lectin domain family 6 member A	178	-23.52
bta-miR-1	CLTC	clathrin heavy chain	161	-15.19
bta-miR-1	COL4A3BP	collagen type IV alpha 3 binding protein	150	-15.45
bta-miR-1	CPLX2	complexin 2	287	-21.83
bta-miR-1	CRISPLD2	cysteine-rich secretory protein LCCL domain containing 2	171	-18.74
bta-miR-1	CX3CR1	chemokine (C-X3-C motif) receptor 1	160	-15.37
bta-miR-1	DDX5	DEAD-box helicase 5	178	-20.95
bta-miR-1	DDX6	DEAD-box helicase 6	167	-18.92
bta-miR-1	DNAJC6	DnaJ heat shock protein family (Hsp40) member C6	153	-15.98
bta-miR-1	EDEM2	ER degradation enhancer, mannosidase alpha-like 2	164	-15.3
bta-miR-1	ELMO1	engulfment and cell motility 1	294	-25.35
bta-miR-1	EML3	echinoderm microtubule associated protein like 3	156	-16.71
bta-miR-1	EMX2	empty spiracles homeobox 2	164	-17.32
bta-miR-1	ENOPH1	enolase-phosphatase 1	151	-15.21
bta-miR-1	FAM117B	family with sequence similarity 117, member B	150	-15.57
bta-miR-1	FAM210B	family with sequence similarity 210 member B	157	-19.1
bta-miR-1	FBP1	fructose-bisphosphatase 1	300	-25.96
bta-miR-1	FN1	fibronectin 1	155	-15.36
bta-miR-1	FRMD8	FERM domain containing 8	288	-27.73
bta-miR-1	GAS2L1	growth arrest specific 2 like 1	158	-21.47
bta-miR-1	GDI1	GDP dissociation inhibitor 1	290	-23.93
bta-miR-1	GJA1	gap junction protein alpha 1	303	-28.84
bta-miR-1	GPAM	glycerol-3-phosphate acyltransferase, mitochondrial	300	-28.12
bta-miR-1	GPATCH2L	G-patch domain containing 2 like	162	-16.04
bta-miR-1	GRIA2	glutamate receptor, ionotropic, AMPA 2	153	-15.93
bta-miR-1	GUCY2F	guanylate cyclase 2F, retinal	291	-24.46
bta-miR-1	HACE1	HECT domain and ankyrin repeat containing E3 ubiquitin protein ligase 1	168	-17.57
bta-miR-1	HNRNPU	heterogeneous nuclear ribonucleoprotein U (scaffold attachment factor A)	159	-16.71
bta-miR-1	HOXA4	homeobox A4	158	-15.73
bta-miR-1	IP6K2	inositol hexakisphosphate kinase 2	165	-21.43
bta-miR-1	ITFG2	integrin alpha FG-GAP repeat containing 2	163	-18.55
bta-miR-1	JARID2	jumonji and AT-rich interaction domain containing 2	160	-17.03
bta-miR-1	KCNJ2	potassium channel, inwardly rectifying subfamily J, member 2	157	-17.56
bta-miR-1	KTN1	kinectin 1	161	-15.35
bta-miR-1	LASP1	LIM and SH3 protein 1	304	-30.8
bta-miR-1	LRRC10B	leucine rich repeat containing 10B	151	-18.02
bta-miR-1	MAB21L1	mab-21-like 1 (C. elegans)	159	-17
bta-miR-1	MEIS1	Meis homeobox 1	159	-19.26
bta-miR-1	MFSD14A	major facilitator superfamily domain containing 14A	153	-17.92
bta-miR-1	MIEF1	mitochondrial elongation factor 1	156	-18.83
bta-miR-1	MPDU1	mannose-P-dolichol utilization defect 1	155	-15.42
bta-miR-1	MRAP2	melanocortin 2 receptor accessory protein 2	292	-23.83
bta-miR-1	MTFR1	mitochondrial fission regulator 1	162	-17.33
bta-miR-1	MXD1	MAX dimerization protein 1	152	-15.15
bta-miR-1	NCEH1	neutral cholesterol ester hydrolase 1	153	-15.33
bta-miR-1	NDRG3	NDRG family member 3	159	-17.72
bta-miR-1	NEDD9	neural precursor cell expressed, developmentally down-regulated 9	155	-15.19
bta-miR-1	NRBP2	nuclear receptor binding protein 2	150	-16.1
bta-miR-1	OTX2	orthodenticle homeobox 2	155	-22
bta-miR-1	PDGFA	platelet derived growth factor subunit A	160	-17.75
bta-miR-1	PEX26	peroxisomal biogenesis factor 26	161	-15.87
bta-miR-1	PGRMC1	progesterone receptor membrane component 1	305	-25.08
bta-miR-1	PGS1	phosphatidylglycerophosphate synthase 1	156	-15.71
bta-miR-1	PLA2G4A	phospholipase A2, group IVA (cytosolic, calcium-dependent)	162	-17.56
bta-miR-1	PLEKHB1	pleckstrin homology domain containing B1	312	-29.41
bta-miR-1	POLDIP3	polymerase (DNA-directed), delta interacting protein 3	299	-26.08
bta-miR-1	PRELP	proline/arginine-rich end leucine-rich repeat protein	157	-15.96
bta-miR-1	RALGAPA1	Ral GTPase activating protein, alpha subunit 1 (catalytic)	156	-15.61
bta-miR-1	RALGAPB	Ral GTPase activating protein, beta subunit (non-catalytic)	154	-17.21
bta-miR-1	RASA1	RAS p21 protein activator (GTPase activating protein) 1	160	-15.07
bta-miR-1	RBP5	retinol binding protein 5	155	-16.37
bta-miR-1	RICTOR	RPTOR independent companion of MTOR, complex 2	159	-15.72
bta-miR-1	RIMKLB	ribosomal modification protein rimK-like family member B	175	-22.34
bta-miR-1	RNF145	ring finger protein 145	152	-16.5
bta-miR-1	RUNDC3B	RUN domain containing 3B	290	-23.85
bta-miR-1	SCARA5	scavenger receptor class A member 5	169	-16.93
bta-miR-1	SFRP1	secreted frizzled-related protein 1	162	-16.05
bta-miR-1	SLC25A25	solute carrier family 25 (mitochondrial carrier; phosphate carrier), member 25	156	-15.3
bta-miR-1	SLC35F6	solute carrier family 35 member F6	284	-26.33
bta-miR-1	SORL1	sortilin-related receptor, L(DLR class) A repeats containing	159	-18.19
bta-miR-1	SPRED1	sprouty-related, EVH1 domain containing 1	162	-17.73
bta-miR-1	SRI	sorcin	152	-15.47
bta-miR-1	ST3GAL6	ST3 beta-galactoside alpha-2,3-sialyltransferase 6	171	-18.99
bta-miR-1	STMN2	stathmin 2	161	-17.93
bta-miR-1	SUOX	sulfite oxidase	153	-15.87
bta-miR-1	SYT13	synaptotagmin 13	154	-15.68
bta-miR-1	TCF23	transcription factor 23	155	-15.17
bta-miR-1	TCF7L2	transcription factor 7-like 2 (T-cell specific, HMG-box)	178	-20.35
bta-miR-1	TKT	transketolase	156	-15.01
bta-miR-1	TMEM136	transmembrane protein 136	291	-23.42
bta-miR-1	TMEM139	transmembrane protein 139	153	-17.75
bta-miR-1	TMEM178A	transmembrane protein 178A	167	-19.51
bta-miR-1	TMSB4X	thymosin beta 4, X-linked	158	-18.41
bta-miR-1	TNF	tumor necrosis factor	158	-15.47
bta-miR-1	TPPP	tubulin polymerization promoting protein	172	-18.04
bta-miR-1	TRIM2	tripartite motif containing 2	316	-29.69
bta-miR-1	TRPA1	transient receptor potential cation channel, subfamily A, member 1	159	-16.96
bta-miR-1	TTLL11	tubulin tyrosine ligase like11	303	-28.61
bta-miR-1	TTPAL	tocopherol (alpha) transfer protein-like	150	-17.56
bta-miR-1	TTYH2	tweety family member 2	316	-31.21
bta-miR-1	UBA5	ubiquitin-like modifier activating enzyme 5	150	-15.2
bta-miR-1	UNC50	unc-50 homolog (C. elegans)	160	-17.51
bta-miR-1	YWHAQ	tyrosine 3-monooxygenase/tryptophan 5-monooxygenase activation protein, theta	162	-20.33
bta-miR-1	ZNF148	zinc finger protein 148	158	-15.09
bta-miR-122	ABAT	4-aminobutyrate aminotransferase	159	-20.67
bta-miR-122	ABCC10	ATP binding cassette subfamily C member 10	155	-20.36
bta-miR-122	ABR	active BCR-related	301	-47.7
bta-miR-122	ADAM23	ADAM metallopeptidase domain 23	170	-24.55
bta-miR-122	ADGRB2	adhesion G protein-coupled receptor B2	170	-23.23
bta-miR-122	AGPAT1	1-acylglycerol-3-phosphate O-acyltransferase 1	290	-42.09
bta-miR-122	ANKS3	ankyrin repeat and sterile alpha motif domain containing 3	152	-16.9
bta-miR-122	ANO10	anoctamin 10	150	-18.5
bta-miR-122	ARHGEF16	Rho guanine nucleotide exchange factor 16	158	-24.31
bta-miR-122	ARHGEF4	Rho guanine nucleotide exchange factor 4	151	-20.02
bta-miR-122	ATP2A3	ATPase, Ca++ transporting, ubiquitous	159	-25.22
bta-miR-122	BBOF1	basal body orientation factor 1	156	-17.01
bta-miR-122	BCAT2	branched chain amino-acid transaminase 2, mitochondrial	330	-45.59
bta-miR-122	BCHE	butyrylcholinesterase	154	-22.47
bta-miR-122	CARD10	caspase recruitment domain family member 10	150	-22.35
bta-miR-122	CASP9	caspase 9	153	-15.51
bta-miR-122	CCDC102A	coiled-coil domain containing 102A	150	-16.67
bta-miR-122	CCDC14	coiled-coil domain containing 14	162	-19.03
bta-miR-122	CCDC43	coiled-coil domain containing 43	152	-19.29
bta-miR-122	CCKBR	cholecystokinin B receptor	160	-18.55
bta-miR-122	CD151	CD151 molecule (Raph blood group)	328	-45.11
bta-miR-122	CDC42BPG	CDC42 binding protein kinase gamma	162	-21.89
bta-miR-122	CDCA7L	cell division cycle associated 7-like	281	-31.9
bta-miR-122	CDNF	cerebral dopamine neurotrophic factor	154	-16.48
bta-miR-122	CELF3	CUGBP, Elav-like family member 3	160	-18.4
bta-miR-122	CEP112	centrosomal protein 112kDa	154	-17.94
bta-miR-122	CHD2	chromodomain helicase DNA binding protein 2	165	-24.93
bta-miR-122	CHST12	carbohydrate (chondroitin 4) sulfotransferase 12	151	-23.13
bta-miR-122	CIRBP	cold inducible RNA binding protein	163	-24.13
bta-miR-122	COPRS	coordinator of PRMT5, differentiation stimulator	150	-18.23
bta-miR-122	CRISPLD2	cysteine-rich secretory protein LCCL domain containing 2	157	-23.12
bta-miR-122	CTNS	cystinosin, lysosomal cystine transporter	155	-20.53
bta-miR-122	CUTA	cutA divalent cation tolerance homolog (E. coli)	153	-18.33
bta-miR-122	CUX2	cut-like homeobox 2	157	-17.99
bta-miR-122	CYTH4	cytohesin 4	155	-23.16
bta-miR-122	DBNDD1	dysbindin (dystrobrevin binding protein 1) domain containing 1	306	-40.14
bta-miR-122	DCPS	decapping enzyme, scavenger	151	-17.58
bta-miR-122	DDX6	DEAD-box helicase 6	170	-25.29
bta-miR-122	DMP1	dentin matrix acidic phosphoprotein 1	152	-15.85
bta-miR-122	DNAJB1	DnaJ heat shock protein family (Hsp40) member B1	151	-21.11
bta-miR-122	DNAJC18	DnaJ heat shock protein family (Hsp40) member C18	160	-20.43
bta-miR-122	DOCK10	dedicator of cytokinesis 10	157	-19.13
bta-miR-122	DOCK8	dedicator of cytokinesis 8	303	-46.55
bta-miR-122	DPH5	diphthamide biosynthesis 5	150	-18.81
bta-miR-122	DSTYK	dual serine/threonine and tyrosine protein kinase	154	-19.78
bta-miR-122	EGLN3	egl-9 family hypoxia-inducible factor 3	150	-15.02
bta-miR-122	ENDOD1	endonuclease domain containing 1	161	-22.12
bta-miR-122	ERGIC1	endoplasmic reticulum-golgi intermediate compartment 1	151	-21.47
bta-miR-122	EVI5L	ecotropic viral integration site 5-like	161	-24.21
bta-miR-122	F2RL2	coagulation factor II thrombin receptor like 2	152	-17.86
bta-miR-122	FAM174B	family with sequence similarity 174 member B	159	-17.86
bta-miR-122	FANCE	Fanconi anemia complementation group E	153	-18.5
bta-miR-122	FBXL16	F-box and leucine-rich repeat protein 16	154	-20.02
bta-miR-122	FBXO18	F-box protein, helicase, 18	151	-16.22
bta-miR-122	FBXO36	F-box protein 36	159	-24.74
bta-miR-122	FMNL3	formin like 3	152	-16.84
bta-miR-122	FRMD8	FERM domain containing 8	290	-37.46
bta-miR-122	FUK	fucokinase	151	-16.98
bta-miR-122	FUNDC2	FUN14 domain containing 2	154	-19.61
bta-miR-122	FUT8	fucosyltransferase 8 (alpha (1,6) fucosyltransferase)	156	-19.15
bta-miR-122	GALNT9	polypeptide N-acetylgalactosaminyltransferase 9	164	-22.99
bta-miR-122	GGT6	gamma-glutamyltransferase 6	152	-20.63
bta-miR-122	GNS	glucosamine (N-acetyl)-6-sulfatase	160	-23.26
bta-miR-122	GPKOW	G-patch domain and KOW motifs	156	-16.31
bta-miR-122	GPX3	glutathione peroxidase 3	151	-16.12
bta-miR-122	GYS1	glycogen synthase 1	285	-36.23
bta-miR-122	HHIP	hedgehog interacting protein	150	-18.11
bta-miR-122	HLX	H2.0-like homeobox	152	-22.76
bta-miR-122	HNRNPU	heterogeneous nuclear ribonucleoprotein U (scaffold attachment factor A)	152	-18.5
bta-miR-122	HSPA1L	heat shock 70kDa protein 1-like	170	-26.75
bta-miR-122	IGF2	insulin like growth factor 2	152	-25.06
bta-miR-122	IHH	indian hedgehog	154	-17.05
bta-miR-122	JPH1	junctophilin 1	154	-18.55
bta-miR-122	KCNJ10	potassium channel, inwardly rectifying subfamily J, member 10	284	-33.68
bta-miR-122	KCNMB1	potassium channel subfamily M regulatory beta subunit 1	293	-33.85
bta-miR-122	KCNMB4	potassium channel subfamily M regulatory beta subunit 4	156	-20.1
bta-miR-122	KDM2A	lysine (K)-specific demethylase 2A	168	-27.05
bta-miR-122	LCORL	ligand dependent nuclear receptor corepressor like	157	-18.4
bta-miR-122	LDAH	lipid droplet associated hydrolase	154	-15.45
bta-miR-122	LDLR	low density lipoprotein receptor	150	-15.81
bta-miR-122	LEPROT	leptin receptor overlapping transcript	160	-18.96
bta-miR-122	LIX1	limb and CNS expressed 1	161	-22.82
bta-miR-122	LRRC30	leucine rich repeat containing 30	151	-18.43
bta-miR-122	MAF1	MAF1 homolog, negative regulator of RNA polymerase III	150	-23.22
bta-miR-122	MANBA	mannosidase beta	156	-15.94
bta-miR-122	MAPK14	mitogen-activated protein kinase 14	158	-20.97
bta-miR-122	MARK1	MAP/microtubule affinity-regulating kinase 1	161	-22.18
bta-miR-122	MCAM	melanoma cell adhesion molecule	154	-16.31
bta-miR-122	METTL9	methyltransferase like 9	309	-41.8
bta-miR-122	MGME1	mitochondrial genome maintenance exonuclease 1	153	-17.5
bta-miR-122	MME	membrane metallo-endopeptidase	156	-16.6
bta-miR-122	MSTN	myostatin	167	-24.32
bta-miR-122	MYADML2	myeloid-associated differentiation marker-like 2	157	-20.49
bta-miR-122	NACC1	nucleus accumbens associated 1, BEN and BTB (POZ) domain containing	155	-22.3
bta-miR-122	NCBP1	nuclear cap binding protein subunit 1	155	-17.78
bta-miR-122	NFE2L1	nuclear factor, erythroid 2 like 1	154	-21.21
bta-miR-122	NHEJ1	non-homologous end joining factor 1	150	-19.87
bta-miR-122	NPEPPS	aminopeptidase puromycin sensitive	152	-20.18
bta-miR-122	NTNG1	netrin G1	153	-17.67
bta-miR-122	NUTF2	nuclear transport factor 2	165	-22.11
bta-miR-122	OCRL	oculocerebrorenal syndrome of Lowe	155	-19.25
bta-miR-122	P4HA1	prolyl 4-hydroxylase, alpha polypeptide I	157	-18.14
bta-miR-122	PAPSS1	3'-phosphoadenosine 5'-phosphosulfate synthase 1	156	-17.65
bta-miR-122	PATZ1	POZ (BTB) and AT hook containing zinc finger 1	153	-20.3
bta-miR-122	PDK4	pyruvate dehydrogenase kinase 4	155	-16.43
bta-miR-122	PDYN	prodynorphin	163	-24.03
bta-miR-122	PHC2	polyhomeotic homolog 2	150	-22.31
bta-miR-122	PIANP	PILR alpha associated neural protein	168	-26.77
bta-miR-122	PIK3IP1	phosphoinositide-3-kinase interacting protein 1	164	-25.77
bta-miR-122	POLR3F	polymerase (RNA) III (DNA directed) polypeptide F, 39 kDa	150	-16.55
bta-miR-122	PPP1CC	protein phosphatase 1, catalytic subunit, gamma isozyme	156	-16.98
bta-miR-122	PPT1	palmitoyl-protein thioesterase 1	151	-23.56
bta-miR-122	PRDX1	peroxiredoxin 1	167	-22.38
bta-miR-122	PRKAA1	protein kinase, AMP-activated, alpha 1 catalytic subunit	153	-16.26
bta-miR-122	QRSL1	glutaminyl-tRNA synthase (glutamine-hydrolyzing)-like 1	153	-24
bta-miR-122	QSOX2	quiescin sulfhydryl oxidase 2	163	-28.41
bta-miR-122	RAD21	RAD21 cohesin complex component	151	-18.17
bta-miR-122	RASA2	RAS p21 protein activator 2	157	-19.1
bta-miR-122	RCC2	regulator of chromosome condensation 2	150	-19.83
bta-miR-122	RCSD1	RCSD domain containing 1	158	-15.81
bta-miR-122	RHBDD1	rhomboid domain containing 1	310	-42.11
bta-miR-122	RHOJ	ras homolog family member J	312	-44.04
bta-miR-122	RMI2	RecQ mediated genome instability 2	153	-20.17
bta-miR-122	RNF4	ring finger protein 4	150	-18.48
bta-miR-122	RPP30	ribonuclease P/MRP 30kDa subunit	153	-20.07
bta-miR-122	SEMA4D	semaphorin 4D	184	-32.64
bta-miR-122	SFN	stratifin	152	-17.92
bta-miR-122	SHARPIN	SHANK associated RH domain interactor	150	-18.3
bta-miR-122	SIRT6	sirtuin 6	150	-18.7
bta-miR-122	SLC25A34	solute carrier family 25 member 34	313	-42.08
bta-miR-122	SLC46A1	solute carrier family 46 (folate transporter), member 1	154	-18.98
bta-miR-122	SLC46A3	solute carrier family 46 member 3	151	-16.94
bta-miR-122	SLC4A3	solute carrier family 4 (anion exchanger), member 3	158	-19.36
bta-miR-122	SPN	sialophorin	155	-18.97
bta-miR-122	STX6	syntaxin 6	151	-22.92
bta-miR-122	SUCLA2	succinate-CoA ligase, ADP-forming, beta subunit	151	-15.63
bta-miR-122	SYT13	synaptotagmin 13	150	-18.35
bta-miR-122	THRSP	thyroid hormone responsive	158	-17.66
bta-miR-122	TMEM141	transmembrane protein 141	158	-19.54
bta-miR-122	TMEM161A	transmembrane protein 161A	151	-16.43
bta-miR-122	TMEM215	transmembrane protein 215	308	-40.46
bta-miR-122	TMEM216	transmembrane protein 216	154	-17.25
bta-miR-122	TMEM87A	transmembrane protein 87A	159	-20.95
bta-miR-122	TNPO3	transportin 3	150	-15.29
bta-miR-122	TPM2	tropomyosin 2 (beta)	154	-17.26
bta-miR-122	TRAIP	TRAF interacting protein	151	-17.3
bta-miR-122	TRIM32	tripartite motif containing 32	152	-21.32
bta-miR-122	TTC22	tetratricopeptide repeat domain 22	160	-22.63
bta-miR-122	TWIST2	twist family bHLH transcription factor 2	150	-17.18
bta-miR-122	TXNRD1	thioredoxin reductase 1	156	-19.36
bta-miR-122	UBE2G1	ubiquitin conjugating enzyme E2G 1	157	-15.46
bta-miR-122	UGT8	UDP glycosyltransferase 8	322	-34.36
bta-miR-122	USP46	ubiquitin specific peptidase 46	150	-23.22
bta-miR-122	VSIG1	V-set and immunoglobulin domain containing 1	151	-17.6
bta-miR-122	VWA9	von Willebrand factor A domain containing 9	152	-19.92
bta-miR-122	WASF2	WAS protein family member 2	158	-21.69
bta-miR-122	ZBTB43	zinc finger and BTB domain containing 43	160	-22.29
bta-miR-122	ZMYND11	zinc finger, MYND-type containing 11	159	-17.98
bta-miR-122	ZNF502	zinc finger protein 502	160	-16.09
bta-miR-122	ZNF668	zinc finger protein 668	156	-21.81
bta-miR-1246	ALG10	ALG10, alpha-1,2-glucosyltransferase	159	-20.77
bta-miR-1246	AP3B1	adaptor related protein complex 3 beta 1 subunit	153	-17.56
bta-miR-1246	ATG13	autophagy related 13	155	-24.43
bta-miR-1246	ATP2B3	ATPase, Ca++ transporting, plasma membrane 3	152	-20.04
bta-miR-1246	C1R	complement component 1, r subcomponent	163	-16.41
bta-miR-1246	CALM2	calmodulin 2 (phosphorylase kinase, delta)	150	-15.16
bta-miR-1246	CARF	calcium responsive transcription factor	155	-16.41
bta-miR-1246	CAV1	caveolin 1	318	-35.46
bta-miR-1246	CCDC92	coiled-coil domain containing 92	151	-16.19
bta-miR-1246	CD83	CD83 molecule	157	-15.65
bta-miR-1246	CLPTM1L	CLPTM1-like	156	-18.95
bta-miR-1246	CORO2A	coronin 2A	307	-30.14
bta-miR-1246	CREG1	cellular repressor of E1A stimulated genes 1	158	-15.3
bta-miR-1246	CYTIP	cytohesin 1 interacting protein	163	-17.09
bta-miR-1246	DCAF12	DDB1 and CUL4 associated factor 12	307	-33
bta-miR-1246	DHRS9	dehydrogenase/reductase (SDR family) member 9	150	-21.22
bta-miR-1246	DIABLO	diablo, IAP-binding mitochondrial protein	165	-19.79
bta-miR-1246	DSG1	desmoglein 1	294	-24.07
bta-miR-1246	ELMOD2	ELMO/CED-12 domain containing 2	166	-15.51
bta-miR-1246	EPM2A	epilepsy, progressive myoclonus type 2A, Lafora disease (laforin)	161	-15.19
bta-miR-1246	ETS1	v-ets avian erythroblastosis virus E26 oncogene homolog 1	153	-17.12
bta-miR-1246	FAM63A	family with sequence similarity 63 member A	295	-34.1
bta-miR-1246	FAM98A	family with sequence similarity 98 member A	301	-23.18
bta-miR-1246	FBXO47	F-box protein 47	307	-36.64
bta-miR-1246	GABARAPL2	GABA(A) receptor-associated protein like 2	154	-15.66
bta-miR-1246	GAD1	glutamate decarboxylase 1	163	-24.31
bta-miR-1246	GRAMD1C	GRAM domain containing 1C	160	-16.92
bta-miR-1246	HACD4	3-hydroxyacyl-CoA dehydratase 4	160	-16.79
bta-miR-1246	HLCS	holocarboxylase synthetase	154	-18.46
bta-miR-1246	ITGA8	integrin subunit alpha 8	155	-17.88
bta-miR-1246	KANSL2	KAT8 regulatory NSL complex subunit 2	153	-15.8
bta-miR-1246	LIX1	limb and CNS expressed 1	158	-16.1
bta-miR-1246	LY9	lymphocyte antigen 9	156	-16.18
bta-miR-1246	MAGT1	magnesium transporter 1	160	-18.73
bta-miR-1246	METAP2	methionyl aminopeptidase 2	155	-18.17
bta-miR-1246	MSR1	macrophage scavenger receptor 1	302	-30.74
bta-miR-1246	NAB1	NGFI-A binding protein 1	156	-19.28
bta-miR-1246	OPALIN	oligodendrocytic myelin paranodal and inner loop protein	150	-17.34
bta-miR-1246	OSTN	osteocrin	154	-16.14
bta-miR-1246	PHC2	polyhomeotic homolog 2	161	-15.99
bta-miR-1246	PIGN	phosphatidylinositol glycan anchor biosynthesis class N	157	-18.33
bta-miR-1246	PIPOX	pipecolic acid oxidase	159	-17.14
bta-miR-1246	PLEKHB1	pleckstrin homology domain containing B1	167	-21.3
bta-miR-1246	PPP1R3C	protein phosphatase 1 regulatory subunit 3C	155	-16.96
bta-miR-1246	PRKACB	protein kinase, cAMP-dependent, beta catalytic subunit	293	-28.01
bta-miR-1246	RAD9B	RAD9 checkpoint clamp component B	154	-17.8
bta-miR-1246	RFX4	regulatory factor X4	152	-18.01
bta-miR-1246	RNF144B	ring finger protein 144B	291	-23.85
bta-miR-1246	RUNDC3B	RUN domain containing 3B	165	-16.55
bta-miR-1246	SETMAR	SET domain without mariner transposase fusion	155	-18
bta-miR-1246	SGCB	sarcoglycan beta	156	-16.98
bta-miR-1246	SH3GL2	SH3-domain GRB2-like 2	165	-18.21
bta-miR-1246	SKIL	SKI-like proto-oncogene	158	-15.04
bta-miR-1246	SLC35A5	solute carrier family 35 member A5	299	-25.64
bta-miR-1246	SLC35F5	solute carrier family 35 member F5	159	-16.31
bta-miR-1246	SLC38A2	solute carrier family 38 member 2	295	-24.4
bta-miR-1246	SLC4A7	solute carrier family 4, sodium bicarbonate cotransporter, member 7	155	-15.25
bta-miR-1246	SMIM19	small integral membrane protein 19	157	-15.45
bta-miR-1246	SPARCL1	SPARC like 1	156	-15.45
bta-miR-1246	STAR	steroidogenic acute regulatory protein	163	-15.44
bta-miR-1246	TAPBP	TAP binding protein (tapasin)	152	-19.32
bta-miR-1246	TARDBP	TAR DNA binding protein	155	-15.65
bta-miR-1246	TFF3	trefoil factor 3	156	-15.91
bta-miR-1246	TICRR	TOPBP1-interacting checkpoint and replication regulator	151	-15.76
bta-miR-1246	TMEM130	transmembrane protein 130	154	-18.67
bta-miR-1246	TMEM144	transmembrane protein 144	158	-17.37
bta-miR-1246	UBE2W	ubiquitin conjugating enzyme E2W (putative)	165	-16.12
bta-miR-1246	WDR38	WD repeat domain 38	151	-19.39
bta-miR-1246	ZNF148	zinc finger protein 148	157	-15.64
bta-miR-1246	ZNF227	zinc finger protein 227	154	-15.82
bta-miR-1246	ZNF583	zinc finger protein 583	308	-40.09
bta-miR-142-5p	ARFGAP2	ADP ribosylation factor GTPase activating protein 2	155	-15.73
bta-miR-142-5p	CEP126	centrosomal protein 126kDa	155	-15.65
bta-miR-142-5p	CTSS	cathepsin S	156	-15.47
bta-miR-142-5p	ENPP4	ectonucleotide pyrophosphatase/phosphodiesterase 4 (putative)	172	-22.1
bta-miR-142-5p	FAM104A	family with sequence similarity 104 member A	160	-16.09
bta-miR-142-5p	GATAD2A	GATA zinc finger domain containing 2A	157	-16.8
bta-miR-142-5p	JARID2	jumonji and AT-rich interaction domain containing 2	164	-18.75
bta-miR-142-5p	MAGEB16	melanoma antigen family B, 16	161	-16.82
bta-miR-142-5p	MED13L	mediator complex subunit 13-like	164	-15.19
bta-miR-142-5p	PIGN	phosphatidylinositol glycan anchor biosynthesis class N	170	-15.92
bta-miR-142-5p	RABGAP1	RAB GTPase activating protein 1	160	-15.49
bta-miR-142-5p	RABGEF1	RAB guanine nucleotide exchange factor (GEF) 1	157	-15.14
bta-miR-142-5p	RPS6KA4	ribosomal protein S6 kinase, 90kDa, polypeptide 4	302	-26.56
bta-miR-142-5p	SLC22A3	solute carrier family 22 (organic cation transporter), member 3	169	-15.4
bta-miR-142-5p	SLC25A38	solute carrier family 25 member 38	287	-20.33
bta-miR-142-5p	SLC9A6	solute carrier family 9, subfamily A (NHE6, cation proton antiporter 6), member 6	307	-23.53
bta-miR-142-5p	SPIDR	scaffolding protein involved in DNA repair	152	-16.21
bta-miR-142-5p	SPIN1	spindlin 1	159	-16.17
bta-miR-142-5p	SRI	sorcin	160	-16.45
bta-miR-142-5p	TMEM104	transmembrane protein 104	164	-18.99
bta-miR-142-5p	TTR	transthyretin	172	-17.25
bta-miR-142-5p	VAV3	vav guanine nucleotide exchange factor 3	154	-16.39
bta-miR-142-5p	WIF1	WNT inhibitory factor 1	153	-16.53
bta-miR-146a	ABAT	4-aminobutyrate aminotransferase	150	-16.08
bta-miR-146a	ADAM19	ADAM metallopeptidase domain 19	312	-31.9
bta-miR-146a	ADCY7	adenylate cyclase 7	173	-24.05
bta-miR-146a	AIFM2	apoptosis inducing factor, mitochondria associated 2	164	-22.71
bta-miR-146a	AKT1	v-akt murine thymoma viral oncogene homolog 1	164	-15.83
bta-miR-146a	AMIGO1	adhesion molecule with Ig-like domain 1	290	-33.81
bta-miR-146a	AP3M2	adaptor related protein complex 3 mu 2 subunit	158	-18.44
bta-miR-146a	ARHGAP27	Rho GTPase activating protein 27	160	-24.44
bta-miR-146a	ARSB	arylsulfatase B	153	-15.36
bta-miR-146a	ATOH1	atonal bHLH transcription factor 1	151	-17.21
bta-miR-146a	ATP2A2	ATPase, Ca++ transporting, cardiac muscle, slow twitch 2	157	-15.98
bta-miR-146a	B3GALNT2	beta-1,3-N-acetylgalactosaminyltransferase 2	150	-16.46
bta-miR-146a	BANF1	barrier to autointegration factor 1	154	-20.91
bta-miR-146a	BMP2	bone morphogenetic protein 2	312	-35.6
bta-miR-146a	BYSL	bystin like	151	-19.98
bta-miR-146a	CALHM2	calcium homeostasis modulator 2	168	-21.56
bta-miR-146a	CASC3	cancer susceptibility candidate 3	153	-15.37
bta-miR-146a	CASP3	caspase 3, apoptosis-related cysteine peptidase	155	-18.49
bta-miR-146a	CBLN4	cerebellin 4 precursor	156	-17.56
bta-miR-146a	CDC27	cell division cycle 27	154	-16.59
bta-miR-146a	CDIPT	CDP-diacylglycerol--inositol 3-phosphatidyltransferase	160	-21.62
bta-miR-146a	CDKAL1	CDK5 regulatory subunit associated protein 1-like 1	150	-21
bta-miR-146a	CDKN2AIP	CDKN2A interacting protein	588	-65.96
bta-miR-146a	CHRNB1	cholinergic receptor, nicotinic beta 1	169	-23.03
bta-miR-146a	CHTF8	chromosome transmission fidelity factor 8	172	-22.76
bta-miR-146a	CHURC1	churchill domain containing 1	154	-15.2
bta-miR-146a	CILP2	cartilage intermediate layer protein 2	159	-23.79
bta-miR-146a	CITED4	Cbp/p300-interacting transactivator, with Glu/Asp rich carboxy-terminal domain, 4	151	-18.5
bta-miR-146a	CLDN16	claudin 16	161	-15.11
bta-miR-146a	CLDN3	claudin 3	150	-21.75
bta-miR-146a	CLNS1A	chloride channel, nucleotide-sensitive, 1A	160	-24.26
bta-miR-146a	COLEC12	collectin subfamily member 12	158	-20.09
bta-miR-146a	COPA	coatomer protein complex subunit alpha	164	-18.46
bta-miR-146a	CSTA	cystatin A	160	-16.09
bta-miR-146a	CTNS	cystinosin, lysosomal cystine transporter	152	-17.35
bta-miR-146a	CYP2U1	cytochrome P450, family 2, subfamily U, polypeptide 1	155	-19.83
bta-miR-146a	DBT	dihydrolipoamide branched chain transacylase E2	157	-15.04
bta-miR-146a	DCAF12	DDB1 and CUL4 associated factor 12	169	-22.16
bta-miR-146a	DCP1A	decapping mRNA 1A	154	-16.67
bta-miR-146a	DCSTAMP	dendrocyte expressed seven transmembrane protein	162	-20
bta-miR-146a	DDI1	DNA damage inducible 1 homolog 1	168	-23.61
bta-miR-146a	DDX39B	DEAD-box helicase 39B	161	-21.12
bta-miR-146a	DIMT1	DIM1 dimethyladenosine transferase 1 homolog	156	-19.61
bta-miR-146a	DIP2B	disco interacting protein 2 homolog B	152	-20.61
bta-miR-146a	DLG3	discs large homolog 3	161	-20.24
bta-miR-146a	DNAL1	dynein, axonemal, light chain 1	165	-22.31
bta-miR-146a	DRAXIN	dorsal inhibitory axon guidance protein	158	-20.23
bta-miR-146a	DSCR3	Down syndrome critical region 3	154	-21.1
bta-miR-146a	EDRF1	erythroid differentiation regulatory factor 1	300	-42.38
bta-miR-146a	EGR1	early growth response 1	156	-15.5
bta-miR-146a	EGR4	early growth response 4	159	-22.6
bta-miR-146a	EIF2AK2	eukaryotic translation initiation factor 2 alpha kinase 2	153	-16.06
bta-miR-146a	ELF1	E74-like factor 1 (ets domain transcription factor)	152	-15.98
bta-miR-146a	EXTL1	exostosin-like glycosyltransferase 1	154	-22.69
bta-miR-146a	FAM166B	family with sequence similarity 166 member B	163	-17.39
bta-miR-146a	FAM219B	family with sequence similarity 219 member B	169	-24.76
bta-miR-146a	FAM45A	family with sequence similarity 45 member A	285	-28.19
bta-miR-146a	FANCA	Fanconi anemia complementation group A	161	-19.47
bta-miR-146a	FANCF	Fanconi anemia complementation group F	151	-18.41
bta-miR-146a	FAR2	fatty acyl-CoA reductase 2	154	-16.15
bta-miR-146a	FBXO10	F-box protein 10	162	-21.69
bta-miR-146a	FBXO44	F-box protein 44	158	-20.11
bta-miR-146a	FBXO7	F-box protein 7	157	-22.85
bta-miR-146a	FGF2	fibroblast growth factor 2	152	-17.41
bta-miR-146a	FMOD	fibromodulin	150	-20.23
bta-miR-146a	FOSB	FBJ murine osteosarcoma viral oncogene homolog B	153	-19.58
bta-miR-146a	GCNT1	glucosaminyl (N-acetyl) transferase 1, core 2	150	-19.75
bta-miR-146a	GLCE	glucuronic acid epimerase	157	-17.68
bta-miR-146a	GPAT3	glycerol-3-phosphate acyltransferase 3	160	-22.31
bta-miR-146a	GPD2	glycerol-3-phosphate dehydrogenase 2	154	-19.46
bta-miR-146a	GPRC5A	G protein-coupled receptor, class C, group 5, member A	153	-20.7
bta-miR-146a	HAUS2	HAUS augmin like complex subunit 2	173	-24.28
bta-miR-146a	HMBOX1	homeobox containing 1	152	-17.77
bta-miR-146a	ICOS	inducible T-cell co-stimulator	151	-20.38
bta-miR-146a	IL27RA	interleukin 27 receptor subunit alpha	166	-24.42
bta-miR-146a	IL4R	interleukin 4 receptor	170	-24.41
bta-miR-146a	IQGAP1	IQ motif containing GTPase activating protein 1	154	-18.47
bta-miR-146a	IRAK1	interleukin 1 receptor associated kinase 1	482	-61.21
bta-miR-146a	IST1	increased sodium tolerance 1 homolog (yeast)	304	-31.2
bta-miR-146a	ITGA5	integrin subunit alpha 5	152	-15.66
bta-miR-146a	IWS1	IWS1, SUPT6H interacting protein	164	-17.21
bta-miR-146a	KANK4	KN motif and ankyrin repeat domains 4	158	-19.89
bta-miR-146a	KCTD20	potassium channel tetramerization domain containing 20	303	-35.81
bta-miR-146a	KCTD5	potassium channel tetramerization domain containing 5	313	-35.06
bta-miR-146a	KIAA0141	KIAA0141 ortholog	151	-20.01
bta-miR-146a	KIAA2012	KIAA2012 ortholog	170	-16.81
bta-miR-146a	KIF3B	kinesin family member 3B	158	-16.5
bta-miR-146a	L1CAM	L1 cell adhesion molecule	157	-17.44
bta-miR-146a	L2HGDH	L-2-hydroxyglutarate dehydrogenase	164	-21.43
bta-miR-146a	LAMP3	lysosomal associated membrane protein 3	160	-16.58
bta-miR-146a	LFNG	LFNG O-fucosylpeptide 3-beta-N-acetylglucosaminyltransferase	151	-21
bta-miR-146a	LIX1	limb and CNS expressed 1	152	-18.26
bta-miR-146a	LMO7	LIM domain 7	154	-15.65
bta-miR-146a	LRP12	LDL receptor related protein 12	293	-35.98
bta-miR-146a	LRRC47	leucine rich repeat containing 47	314	-41.67
bta-miR-146a	LRRFIP1	leucine rich repeat (in FLII) interacting protein 1	165	-23.88
bta-miR-146a	LSS	lanosterol synthase (2,3-oxidosqualene-lanosterol cyclase)	150	-15.13
bta-miR-146a	LYG2	lysozyme g2	161	-19.94
bta-miR-146a	MAFF	v-maf avian musculoaponeurotic fibrosarcoma oncogene homolog F	162	-16.91
bta-miR-146a	MAGOHB	mago homolog B, exon junction complex core component	159	-23.27
bta-miR-146a	MAPK10	mitogen-activated protein kinase 10	155	-16.93
bta-miR-146a	MAPK8	mitogen-activated protein kinase 8	301	-41.05
bta-miR-146a	MARK1	MAP/microtubule affinity-regulating kinase 1	154	-15.48
bta-miR-146a	MARS2	methionyl-tRNA synthetase 2, mitochondrial	155	-19.69
bta-miR-146a	MBD3L1	methyl-CpG binding domain protein 3-like 1	162	-17.67
bta-miR-146a	MCAT	malonyl-CoA-acyl carrier protein transacylase	153	-16.14
bta-miR-146a	MCC	mutated in colorectal cancers	159	-21.19
bta-miR-146a	MED22	mediator complex subunit 22	153	-16.98
bta-miR-146a	MEST	mesoderm specific transcript	161	-20.13
bta-miR-146a	METTL1	methyltransferase like 1	170	-19.33
bta-miR-146a	MGAT1	mannosyl (alpha-1,3-)-glycoprotein beta-1,2-N-acetylglucosaminyltransferase	154	-16.01
bta-miR-146a	MICU1	mitochondrial calcium uptake 1	153	-24.49
bta-miR-146a	MRPL53	mitochondrial ribosomal protein L53	168	-17.23
bta-miR-146a	MSL1	male-specific lethal 1 homolog (Drosophila)	164	-20.04
bta-miR-146a	MTA2	metastasis associated 1 family member 2	156	-18.71
bta-miR-146a	MTMR3	myotubularin related protein 3	159	-22.21
bta-miR-146a	MTMR4	myotubularin related protein 4	162	-25.11
bta-miR-146a	MYO7A	myosin VIIA	152	-17.83
bta-miR-146a	NAIF1	nuclear apoptosis inducing factor 1	152	-21.69
bta-miR-146a	NAPG	N-ethylmaleimide-sensitive factor attachment protein, gamma	157	-19.68
bta-miR-146a	NEDD9	neural precursor cell expressed, developmentally down-regulated 9	151	-20.98
bta-miR-146a	NEMP1	nuclear envelope integral membrane protein 1	172	-27.34
bta-miR-146a	NLRP5	NLR family, pyrin domain containing 5	174	-25.28
bta-miR-146a	NOD2	nucleotide binding oligomerization domain containing 2	163	-19.25
bta-miR-146a	NOV	nephroblastoma overexpressed	160	-15.79
bta-miR-146a	OAZ1	ornithine decarboxylase antizyme 1	154	-18.49
bta-miR-146a	OCIAD2	OCIA domain containing 2	162	-24.51
bta-miR-146a	OSTF1	osteoclast stimulating factor 1	159	-22
bta-miR-146a	PAFAH1B2	platelet activating factor acetylhydrolase 1b catalytic subunit 2	162	-22
bta-miR-146a	PAGE4	PAGE family member 4	153	-15.87
bta-miR-146a	PAN2	PAN2 poly(A) specific ribonuclease subunit	160	-21.4
bta-miR-146a	PDHA1	pyruvate dehydrogenase (lipoamide) alpha 1	309	-33.4
bta-miR-146a	PDZD11	PDZ domain containing 11	155	-18.55
bta-miR-146a	PGK1	phosphoglycerate kinase 1	158	-18.39
bta-miR-146a	PHF20L1	PHD finger protein 20-like 1	150	-15.87
bta-miR-146a	PHF7	PHD finger protein 7	156	-15.27
bta-miR-146a	PLEKHB2	pleckstrin homology domain containing B2	150	-19.44
bta-miR-146a	PLPPR2	phospholipid phosphatase related 2	168	-28.66
bta-miR-146a	PLXDC1	plexin domain containing 1	152	-19.98
bta-miR-146a	PPP1R16B	protein phosphatase 1 regulatory subunit 16B	303	-32.04
bta-miR-146a	PRKACB	protein kinase, cAMP-dependent, beta catalytic subunit	158	-20.76
bta-miR-146a	PRPS1	phosphoribosyl pyrophosphate synthetase 1	152	-17.19
bta-miR-146a	PSMC6	proteasome 26S subunit, ATPase 6	174	-16.39
bta-miR-146a	PSME4	proteasome activator subunit 4	153	-17.82
bta-miR-146a	PTRHD1	peptidyl-tRNA hydrolase domain containing 1	177	-26.3
bta-miR-146a	PXMP4	peroxisomal membrane protein 4	155	-18.42
bta-miR-146a	RAB29	RAB29, member RAS oncogene family	448	-52.14
bta-miR-146a	RAP2C	RAP2C, member of RAS oncogene family	156	-18.59
bta-miR-146a	RBAK	RB-associated KRAB zinc finger	152	-15.87
bta-miR-146a	RCSD1	RCSD domain containing 1	151	-18.08
bta-miR-146a	RFX7	regulatory factor X7	160	-16.22
bta-miR-146a	RMND5A	required for meiotic nuclear division 5 homolog A	150	-16.07
bta-miR-146a	RNF181	ring finger protein 181	155	-15.74
bta-miR-146a	RNF4	ring finger protein 4	159	-19.63
bta-miR-146a	RPA3	replication protein A3	300	-34.08
bta-miR-146a	RPGRIP1L	RPGRIP1-like	160	-15.15
bta-miR-146a	SCAMP2	secretory carrier membrane protein 2	165	-18.62
bta-miR-146a	SCO1	SCO cytochrome oxidase deficient homolog 1 (yeast)	161	-15.43
bta-miR-146a	SEC23A	Sec23 homolog A, COPII coat complex component	157	-16.71
bta-miR-146a	SGCB	sarcoglycan beta	308	-31.13
bta-miR-146a	SLC10A3	solute carrier family 10 member 3	169	-20.24
bta-miR-146a	SLC13A2	solute carrier family 13 (sodium-dependent dicarboxylate transporter), member 2	154	-17.83
bta-miR-146a	SLC17A2	solute carrier family 17, member 2	151	-18.54
bta-miR-146a	SLC25A14	solute carrier family 25 (mitochondrial carrier, brain), member 14	154	-17.59
bta-miR-146a	SLC25A27	solute carrier family 25 member 27	154	-17.53
bta-miR-146a	SLC28A2	solute carrier family 28 (concentrative nucleoside transporter), member 2	156	-15.99
bta-miR-146a	SLC38A3	solute carrier family 38 member 3	161	-20.47
bta-miR-146a	SLC39A14	solute carrier family 39 (zinc transporter), member 14	157	-20.13
bta-miR-146a	SLC39A9	solute carrier family 39 member 9	172	-23.66
bta-miR-146a	SLC3A1	solute carrier family 3 (amino acid transporter heavy chain), member 1	165	-18.04
bta-miR-146a	SLC52A3	solute carrier family 52 (riboflavin transporter), member 3	158	-19.37
bta-miR-146a	SLU7	SLU7 homolog, splicing factor	150	-15.32
bta-miR-146a	SMAD5	SMAD family member 5	152	-18.62
bta-miR-146a	SMPX	small muscle protein, X-linked	153	-15.7
bta-miR-146a	SMYD1	SET and MYND domain containing 1	153	-18.23
bta-miR-146a	SNX9	sorting nexin 9	151	-18.92
bta-miR-146a	SPI1	Spi-1 proto-oncogene	157	-16.23
bta-miR-146a	SPOCK2	sparc/osteonectin, cwcv and kazal-like domains proteoglycan (testican) 2	156	-16.46
bta-miR-146a	SPRY4	sprouty RTK signaling antagonist 4	150	-18.35
bta-miR-146a	SRPRB	SRP receptor beta subunit	172	-19.17
bta-miR-146a	STRBP	spermatid perinuclear RNA binding protein	173	-20.15
bta-miR-146a	STX16	syntaxin 16	157	-17.77
bta-miR-146a	STXBP1	syntaxin binding protein 1	154	-15.22
bta-miR-146a	SULT4A1	sulfotransferase family 4A member 1	160	-20.26
bta-miR-146a	SYK	spleen tyrosine kinase	151	-16.46
bta-miR-146a	SYNC	syncoilin, intermediate filament protein	158	-16.59
bta-miR-146a	SYNRG	synergin, gamma	154	-15.59
bta-miR-146a	SYT13	synaptotagmin 13	153	-17.7
bta-miR-146a	TCAF1	TRPM8 channel-associated factor 1	151	-16.88
bta-miR-146a	TCHP	trichoplein, keratin filament binding	153	-17.97
bta-miR-146a	TCL1B	T-cell leukemia/lymphoma 1B	152	-19.23
bta-miR-146a	TFCP2	transcription factor CP2	150	-18.53
bta-miR-146a	TFE3	transcription factor binding to IGHM enhancer 3	157	-23.05
bta-miR-146a	TGFBR2	transforming growth factor beta receptor II	170	-24.05
bta-miR-146a	TGIF1	TGFB-induced factor homeobox 1	160	-15.26
bta-miR-146a	TLR4	toll like receptor 4	162	-16.54
bta-miR-146a	TMEM106A	transmembrane protein 106A	152	-19.82
bta-miR-146a	TMEM117	transmembrane protein 117	316	-33.6
bta-miR-146a	TMEM136	transmembrane protein 136	153	-19.07
bta-miR-146a	TMEM186	transmembrane protein 186	161	-25.92
bta-miR-146a	TMEM2	transmembrane protein 2	158	-16.75
bta-miR-146a	TMEM215	transmembrane protein 215	295	-26.29
bta-miR-146a	TRAF6	TNF receptor associated factor 6	165	-22.31
bta-miR-146a	TRIM52	tripartite motif containing 52	162	-21.77
bta-miR-146a	TSPYL1	TSPY-like 1	183	-26.94
bta-miR-146a	TTLL12	tubulin tyrosine ligase like 12	150	-20.33
bta-miR-146a	UBXN2A	UBX domain protein 2A	155	-23.59
bta-miR-146a	UHRF1	ubiquitin-like with PHD and ring finger domains 1	158	-19.34
bta-miR-146a	ULK2	unc-51 like autophagy activating kinase 2	167	-26.93
bta-miR-146a	UPP2	uridine phosphorylase 2	152	-20.7
bta-miR-146a	USP12	ubiquitin specific peptidase 12	164	-19.82
bta-miR-146a	USP3	ubiquitin specific peptidase 3	161	-18.02
bta-miR-146a	USP33	ubiquitin specific peptidase 33	160	-20.08
bta-miR-146a	UTP15	UTP15, U3 small nucleolar ribonucleoprotein, homolog (S. cerevisiae)	162	-22.98
bta-miR-146a	VMA21	VMA21 vacuolar H+-ATPase homolog (S. cerevisiae)	158	-19.44
bta-miR-146a	WASL	Wiskott-Aldrich syndrome-like	297	-27.67
bta-miR-146a	WDR45B	WD repeat domain 45B	301	-35.58
bta-miR-146a	WDR82	WD repeat domain 82	305	-29.94
bta-miR-146a	WIPF1	WAS/WASL interacting protein family member 1	153	-16.93
bta-miR-146a	YES1	YES proto-oncogene 1, Src family tyrosine kinase	158	-15.65
bta-miR-146a	ZCCHC7	zinc finger, CCHC domain containing 7	160	-19.19
bta-miR-146a	ZDHHC2	zinc finger, DHHC-type containing 2	155	-18.52
bta-miR-146a	ZFAND4	zinc finger, AN1-type domain 4	328	-43.67
bta-miR-146a	ZFC3H1	zinc finger, C3H1-type containing	159	-21.05
bta-miR-146a	ZFP3	ZFP3 zinc finger protein	150	-17.16
bta-miR-146a	ZNF367	zinc finger protein 367	161	-23.05
bta-miR-146a	ZSCAN2	zinc finger and SCAN domain containing 2	155	-18.32
bta-miR-146a	ZYG11B	zyg-11 family member B, cell cycle regulator	156	-17.89
bta-miR-146b	ABAT	4-aminobutyrate aminotransferase	153	-18.97
bta-miR-146b	ADAM19	ADAM metallopeptidase domain 19	319	-38.54
bta-miR-146b	ADAT1	adenosine deaminase, tRNA-specific 1	150	-18.78
bta-miR-146b	ADCY7	adenylate cyclase 7	165	-22.27
bta-miR-146b	AIFM2	apoptosis inducing factor, mitochondria associated 2	159	-22.71
bta-miR-146b	AMIGO1	adhesion molecule with Ig-like domain 1	290	-35.24
bta-miR-146b	AP3M2	adaptor related protein complex 3 mu 2 subunit	162	-19.67
bta-miR-146b	ARHGAP27	Rho GTPase activating protein 27	160	-25.36
bta-miR-146b	ARSB	arylsulfatase B	157	-17.63
bta-miR-146b	ATP2A2	ATPase, Ca++ transporting, cardiac muscle, slow twitch 2	155	-15.38
bta-miR-146b	B3GALNT2	beta-1,3-N-acetylgalactosaminyltransferase 2	150	-16.46
bta-miR-146b	BANF1	barrier to autointegration factor 1	158	-22.86
bta-miR-146b	BMP2	bone morphogenetic protein 2	312	-38.35
bta-miR-146b	BOLA	MHC class I antigen	153	-24.28
bta-miR-146b	BYSL	bystin like	155	-21.93
bta-miR-146b	CALHM2	calcium homeostasis modulator 2	172	-23.6
bta-miR-146b	CASP3	caspase 3, apoptosis-related cysteine peptidase	158	-18.09
bta-miR-146b	CBLN4	cerebellin 4 precursor	158	-18.75
bta-miR-146b	CD300LG	CD300 molecule like family member g	152	-17.54
bta-miR-146b	CDC27	cell division cycle 27	154	-16.77
bta-miR-146b	CDIPT	CDP-diacylglycerol--inositol 3-phosphatidyltransferase	159	-21.46
bta-miR-146b	CDKAL1	CDK5 regulatory subunit associated protein 1-like 1	150	-18.04
bta-miR-146b	CDKN2AIP	CDKN2A interacting protein	596	-74.36
bta-miR-146b	CDKN3	cyclin-dependent kinase inhibitor 3	161	-16.94
bta-miR-146b	CHRNB1	cholinergic receptor, nicotinic beta 1	169	-23.03
bta-miR-146b	CHTF8	chromosome transmission fidelity factor 8	172	-23.03
bta-miR-146b	CHURC1	churchill domain containing 1	158	-16.63
bta-miR-146b	CILP2	cartilage intermediate layer protein 2	162	-25.04
bta-miR-146b	CITED4	Cbp/p300-interacting transactivator, with Glu/Asp rich carboxy-terminal domain, 4	151	-18.34
bta-miR-146b	CLDN3	claudin 3	153	-22.66
bta-miR-146b	CLNS1A	chloride channel, nucleotide-sensitive, 1A	161	-25.87
bta-miR-146b	COLEC12	collectin subfamily member 12	151	-19.88
bta-miR-146b	COPA	coatomer protein complex subunit alpha	164	-18.73
bta-miR-146b	CTNS	cystinosin, lysosomal cystine transporter	152	-17.62
bta-miR-146b	CYP2U1	cytochrome P450, family 2, subfamily U, polypeptide 1	155	-20.1
bta-miR-146b	DBT	dihydrolipoamide branched chain transacylase E2	156	-15.04
bta-miR-146b	DCAF12	DDB1 and CUL4 associated factor 12	163	-17.98
bta-miR-146b	DCP1A	decapping mRNA 1A	158	-19.3
bta-miR-146b	DCSTAMP	dendrocyte expressed seven transmembrane protein	166	-21.93
bta-miR-146b	DDI1	DNA damage inducible 1 homolog 1	172	-25.56
bta-miR-146b	DDX39B	DEAD-box helicase 39B	161	-21.39
bta-miR-146b	DIMT1	DIM1 dimethyladenosine transferase 1 homolog	156	-16.8
bta-miR-146b	DIP2B	disco interacting protein 2 homolog B	156	-22.77
bta-miR-146b	DLG3	discs large homolog 3	153	-17.15
bta-miR-146b	DNAJC27	DnaJ heat shock protein family (Hsp40) member C27	152	-15.14
bta-miR-146b	DNAL1	dynein, axonemal, light chain 1	162	-17.86
bta-miR-146b	DRAXIN	dorsal inhibitory axon guidance protein	150	-15.85
bta-miR-146b	DSCR3	Down syndrome critical region 3	158	-23.26
bta-miR-146b	EDRF1	erythroid differentiation regulatory factor 1	292	-38.68
bta-miR-146b	EGR1	early growth response 1	155	-17.22
bta-miR-146b	EGR4	early growth response 4	160	-25.57
bta-miR-146b	EIF2AK2	eukaryotic translation initiation factor 2 alpha kinase 2	156	-17.52
bta-miR-146b	ELF1	E74-like factor 1 (ets domain transcription factor)	151	-17.92
bta-miR-146b	EXTL1	exostosin-like glycosyltransferase 1	158	-24.85
bta-miR-146b	F9	coagulation factor IX	163	-16.16
bta-miR-146b	FAM166B	family with sequence similarity 166 member B	159	-16.91
bta-miR-146b	FAM219B	family with sequence similarity 219 member B	164	-24.28
bta-miR-146b	FAM45A	family with sequence similarity 45 member A	289	-32.51
bta-miR-146b	FANCA	Fanconi anemia complementation group A	161	-19.47
bta-miR-146b	FANCF	Fanconi anemia complementation group F	155	-20.57
bta-miR-146b	FAR2	fatty acyl-CoA reductase 2	156	-16.15
bta-miR-146b	FBXO10	F-box protein 10	162	-21.96
bta-miR-146b	FBXO44	F-box protein 44	158	-20.11
bta-miR-146b	FBXO7	F-box protein 7	161	-25.01
bta-miR-146b	FOSB	FBJ murine osteosarcoma viral oncogene homolog B	153	-19.58
bta-miR-146b	GCNT1	glucosaminyl (N-acetyl) transferase 1, core 2	150	-21.91
bta-miR-146b	GLCE	glucuronic acid epimerase	157	-17.95
bta-miR-146b	GPAT3	glycerol-3-phosphate acyltransferase 3	153	-20.88
bta-miR-146b	GPD2	glycerol-3-phosphate dehydrogenase 2	154	-19.46
bta-miR-146b	GPRC5A	G protein-coupled receptor, class C, group 5, member A	153	-22.13
bta-miR-146b	HAUS2	HAUS augmin like complex subunit 2	177	-26.25
bta-miR-146b	HMBOX1	homeobox containing 1	150	-19.63
bta-miR-146b	HNRNPD	heterogeneous nuclear ribonucleoprotein D	152	-15.96
bta-miR-146b	IL27RA	interleukin 27 receptor subunit alpha	158	-21.22
bta-miR-146b	IL4R	interleukin 4 receptor	167	-24.41
bta-miR-146b	IQGAP1	IQ motif containing GTPase activating protein 1	150	-18.3
bta-miR-146b	IRAK1	interleukin 1 receptor associated kinase 1	471	-60.45
bta-miR-146b	IST1	increased sodium tolerance 1 homolog (yeast)	311	-35.02
bta-miR-146b	ITGA5	integrin subunit alpha 5	153	-15.66
bta-miR-146b	IWS1	IWS1, SUPT6H interacting protein	162	-19.02
bta-miR-146b	KANK4	KN motif and ankyrin repeat domains 4	150	-15.59
bta-miR-146b	KCTD20	potassium channel tetramerization domain containing 20	306	-38.48
bta-miR-146b	KCTD5	potassium channel tetramerization domain containing 5	312	-35.73
bta-miR-146b	KIAA0141	KIAA0141 ortholog	151	-20.28
bta-miR-146b	KIAA2012	KIAA2012 ortholog	162	-15.3
bta-miR-146b	KIF3B	kinesin family member 3B	162	-17.35
bta-miR-146b	KLF7	Kruppel-like factor 7 (ubiquitous)	152	-19.56
bta-miR-146b	L1CAM	L1 cell adhesion molecule	156	-17.44
bta-miR-146b	L2HGDH	L-2-hydroxyglutarate dehydrogenase	164	-22.21
bta-miR-146b	LAMP3	lysosomal associated membrane protein 3	164	-18.74
bta-miR-146b	LIX1	limb and CNS expressed 1	152	-20.14
bta-miR-146b	LRP12	LDL receptor related protein 12	297	-37.93
bta-miR-146b	LRRC47	leucine rich repeat containing 47	310	-39.48
bta-miR-146b	LRRFIP1	leucine rich repeat (in FLII) interacting protein 1	165	-22.2
bta-miR-146b	LSS	lanosterol synthase (2,3-oxidosqualene-lanosterol cyclase)	150	-17.58
bta-miR-146b	LYG2	lysozyme g2	153	-17.33
bta-miR-146b	MAFF	v-maf avian musculoaponeurotic fibrosarcoma oncogene homolog F	157	-17.08
bta-miR-146b	MAGOHB	mago homolog B, exon junction complex core component	154	-22.4
bta-miR-146b	MAPK10	mitogen-activated protein kinase 10	155	-16.93
bta-miR-146b	MAPK8	mitogen-activated protein kinase 8	309	-46.36
bta-miR-146b	MARK1	MAP/microtubule affinity-regulating kinase 1	154	-15.25
bta-miR-146b	MARS2	methionyl-tRNA synthetase 2, mitochondrial	155	-19.93
bta-miR-146b	MBD3L1	methyl-CpG binding domain protein 3-like 1	162	-17.75
bta-miR-146b	MCAT	malonyl-CoA-acyl carrier protein transacylase	151	-16.14
bta-miR-146b	MCC	mutated in colorectal cancers	159	-21.74
bta-miR-146b	MED22	mediator complex subunit 22	153	-16.87
bta-miR-146b	MEPCE	methylphosphate capping enzyme	151	-15.52
bta-miR-146b	MEST	mesoderm specific transcript	164	-21.64
bta-miR-146b	METTL1	methyltransferase like 1	170	-20.03
bta-miR-146b	METTL21C	methyltransferase like 21C	152	-20.34
bta-miR-146b	MGAT1	mannosyl (alpha-1,3-)-glycoprotein beta-1,2-N-acetylglucosaminyltransferase	158	-15.39
bta-miR-146b	MICU1	mitochondrial calcium uptake 1	153	-22.57
bta-miR-146b	MRPL53	mitochondrial ribosomal protein L53	163	-16.34
bta-miR-146b	MSL1	male-specific lethal 1 homolog (Drosophila)	164	-20.21
bta-miR-146b	MTA2	metastasis associated 1 family member 2	156	-20.22
bta-miR-146b	MTMR3	myotubularin related protein 3	157	-22.21
bta-miR-146b	MTMR4	myotubularin related protein 4	159	-19.94
bta-miR-146b	NAIF1	nuclear apoptosis inducing factor 1	156	-21.69
bta-miR-146b	NAPG	N-ethylmaleimide-sensitive factor attachment protein, gamma	157	-19.95
bta-miR-146b	NEMP1	nuclear envelope integral membrane protein 1	172	-27.34
bta-miR-146b	NLRP5	NLR family, pyrin domain containing 5	174	-25.55
bta-miR-146b	NOD2	nucleotide binding oligomerization domain containing 2	167	-20.11
bta-miR-146b	NRBP2	nuclear receptor binding protein 2	155	-19.03
bta-miR-146b	OAZ1	ornithine decarboxylase antizyme 1	155	-22.02
bta-miR-146b	OCIAD2	OCIA domain containing 2	166	-26.67
bta-miR-146b	OSTF1	osteoclast stimulating factor 1	151	-20.23
bta-miR-146b	PAFAH1B2	platelet activating factor acetylhydrolase 1b catalytic subunit 2	166	-24.16
bta-miR-146b	PAGE4	PAGE family member 4	153	-16.78
bta-miR-146b	PAN2	PAN2 poly(A) specific ribonuclease subunit	157	-22.64
bta-miR-146b	PCDH1	protocadherin 1	152	-15.31
bta-miR-146b	PDHA1	pyruvate dehydrogenase (lipoamide) alpha 1	307	-34.6
bta-miR-146b	PDZD11	PDZ domain containing 11	153	-17.44
bta-miR-146b	PGK1	phosphoglycerate kinase 1	161	-19.66
bta-miR-146b	PHF20L1	PHD finger protein 20-like 1	150	-16.4
bta-miR-146b	PLA2G4F	phospholipase A2 group IVF	151	-18.92
bta-miR-146b	PLEKHB2	pleckstrin homology domain containing B2	150	-19.03
bta-miR-146b	PLPPR2	phospholipid phosphatase related 2	172	-30.82
bta-miR-146b	PLXDC1	plexin domain containing 1	156	-22.62
bta-miR-146b	PPP1R16B	protein phosphatase 1 regulatory subunit 16B	298	-30.44
bta-miR-146b	PRKACB	protein kinase, cAMP-dependent, beta catalytic subunit	154	-20.06
bta-miR-146b	PSMC6	proteasome 26S subunit, ATPase 6	166	-16.39
bta-miR-146b	PTRHD1	peptidyl-tRNA hydrolase domain containing 1	181	-28.25
bta-miR-146b	PXMP4	peroxisomal membrane protein 4	154	-20.58
bta-miR-146b	RAB29	RAB29, member RAS oncogene family	450	-54.86
bta-miR-146b	RAP2C	RAP2C, member of RAS oncogene family	151	-18.42
bta-miR-146b	RBAK	RB-associated KRAB zinc finger	152	-15.87
bta-miR-146b	RCSD1	RCSD domain containing 1	151	-18.35
bta-miR-146b	REEP5	receptor accessory protein 5	152	-22.69
bta-miR-146b	RFX7	regulatory factor X7	160	-18.86
bta-miR-146b	RHOJ	ras homolog family member J	153	-23.16
bta-miR-146b	RMND5A	required for meiotic nuclear division 5 homolog A	154	-18.35
bta-miR-146b	RND2	Rho family GTPase 2	151	-17.51
bta-miR-146b	RNF181	ring finger protein 181	155	-16.01
bta-miR-146b	RNF4	ring finger protein 4	159	-20.81
bta-miR-146b	RPA3	replication protein A3	162	-21.09
bta-miR-146b	RPGRIP1L	RPGRIP1-like	160	-15.42
bta-miR-146b	SCAMP2	secretory carrier membrane protein 2	159	-20.78
bta-miR-146b	SCFD2	sec1 family domain containing 2	151	-15.31
bta-miR-146b	SCO1	SCO cytochrome oxidase deficient homolog 1 (yeast)	161	-16.77
bta-miR-146b	SEC23A	Sec23 homolog A, COPII coat complex component	157	-16.85
bta-miR-146b	SGCB	sarcoglycan beta	309	-31.14
bta-miR-146b	SLC10A3	solute carrier family 10 member 3	164	-19.76
bta-miR-146b	SLC13A2	solute carrier family 13 (sodium-dependent dicarboxylate transporter), member 2	158	-19.78
bta-miR-146b	SLC17A2	solute carrier family 17, member 2	155	-20.43
bta-miR-146b	SLC25A14	solute carrier family 25 (mitochondrial carrier, brain), member 14	154	-16.93
bta-miR-146b	SLC25A27	solute carrier family 25 member 27	151	-17.05
bta-miR-146b	SLC28A2	solute carrier family 28 (concentrative nucleoside transporter), member 2	151	-15.12
bta-miR-146b	SLC38A3	solute carrier family 38 member 3	165	-22.42
bta-miR-146b	SLC39A14	solute carrier family 39 (zinc transporter), member 14	157	-20.13
bta-miR-146b	SLC39A9	solute carrier family 39 member 9	167	-22.79
bta-miR-146b	SLC3A1	solute carrier family 3 (amino acid transporter heavy chain), member 1	169	-20.01
bta-miR-146b	SLC52A3	solute carrier family 52 (riboflavin transporter), member 3	150	-17.7
bta-miR-146b	SLU7	SLU7 homolog, splicing factor	150	-15.32
bta-miR-146b	SMAD5	SMAD family member 5	152	-18.62
bta-miR-146b	SMPX	small muscle protein, X-linked	153	-15.7
bta-miR-146b	SPI1	Spi-1 proto-oncogene	154	-15.57
bta-miR-146b	SPOCK2	sparc/osteonectin, cwcv and kazal-like domains proteoglycan (testican) 2	156	-16.73
bta-miR-146b	SPRY4	sprouty RTK signaling antagonist 4	150	-18.46
bta-miR-146b	SRPRB	SRP receptor beta subunit	172	-19.29
bta-miR-146b	STRBP	spermatid perinuclear RNA binding protein	165	-17.59
bta-miR-146b	STX16	syntaxin 16	157	-17.81
bta-miR-146b	SULT4A1	sulfotransferase family 4A member 1	160	-20.77
bta-miR-146b	SYK	spleen tyrosine kinase	151	-16.73
bta-miR-146b	SYNC	syncoilin, intermediate filament protein	158	-17.12
bta-miR-146b	SYT13	synaptotagmin 13	153	-18.45
bta-miR-146b	TCHP	trichoplein, keratin filament binding	157	-20.61
bta-miR-146b	TCL1B	T-cell leukemia/lymphoma 1B	152	-19.23
bta-miR-146b	TFCP2	transcription factor CP2	154	-20.34
bta-miR-146b	TGFBR2	transforming growth factor beta receptor II	174	-26.21
bta-miR-146b	TGIF1	TGFB-induced factor homeobox 1	160	-15.53
bta-miR-146b	TLR4	toll like receptor 4	162	-18.35
bta-miR-146b	TMEM106A	transmembrane protein 106A	152	-19.6
bta-miR-146b	TMEM117	transmembrane protein 117	319	-37.02
bta-miR-146b	TMEM186	transmembrane protein 186	155	-21.92
bta-miR-146b	TMEM2	transmembrane protein 2	158	-16.75
bta-miR-146b	TMEM206	transmembrane protein 206	153	-19.6
bta-miR-146b	TMEM215	transmembrane protein 215	298	-27.64
bta-miR-146b	TRAF6	TNF receptor associated factor 6	165	-22.58
bta-miR-146b	TRIM52	tripartite motif containing 52	157	-21.77
bta-miR-146b	TSPYL1	TSPY-like 1	183	-27.21
bta-miR-146b	TTLL12	tubulin tyrosine ligase like 12	150	-22.49
bta-miR-146b	UBE2D3	ubiquitin conjugating enzyme E2D 3	156	-16.45
bta-miR-146b	UBXN2A	UBX domain protein 2A	159	-25.1
bta-miR-146b	UHRF1	ubiquitin-like with PHD and ring finger domains 1	158	-19.92
bta-miR-146b	ULK2	unc-51 like autophagy activating kinase 2	167	-27.2
bta-miR-146b	USP12	ubiquitin specific peptidase 12	164	-19.75
bta-miR-146b	USP3	ubiquitin specific peptidase 3	161	-18.14
bta-miR-146b	USP33	ubiquitin specific peptidase 33	155	-16.95
bta-miR-146b	UTP15	UTP15, U3 small nucleolar ribonucleoprotein, homolog (S. cerevisiae)	166	-24.44
bta-miR-146b	VMA21	VMA21 vacuolar H+-ATPase homolog (S. cerevisiae)	153	-18.8
bta-miR-146b	WASL	Wiskott-Aldrich syndrome-like	290	-27.59
bta-miR-146b	WBSCR22	Williams Beuren syndrome chromosome region 22	153	-15.05
bta-miR-146b	WDR45B	WD repeat domain 45B	297	-35.68
bta-miR-146b	WDR82	WD repeat domain 82	313	-32.45
bta-miR-146b	YES1	YES proto-oncogene 1, Src family tyrosine kinase	158	-18.29
bta-miR-146b	ZCCHC7	zinc finger, CCHC domain containing 7	164	-20.03
bta-miR-146b	ZDHHC2	zinc finger, DHHC-type containing 2	155	-20.33
bta-miR-146b	ZFAND4	zinc finger, AN1-type domain 4	325	-48.21
bta-miR-146b	ZFC3H1	zinc finger, C3H1-type containing	158	-21.05
bta-miR-146b	ZNF148	zinc finger protein 148	156	-15.02
bta-miR-146b	ZNF367	zinc finger protein 367	160	-23.05
bta-miR-146b	ZSCAN2	zinc finger and SCAN domain containing 2	150	-19.74
bta-miR-146b	ZYG11B	zyg-11 family member B, cell cycle regulator	156	-20.05
bta-miR-154b	ABAT	4-aminobutyrate aminotransferase	156	-21.51
bta-miR-154b	ABCA9	ATP binding cassette subfamily A member 9	305	-34.1
bta-miR-154b	ABHD11	abhydrolase domain containing 11	152	-18.31
bta-miR-154b	ACLY	ATP citrate lyase	162	-22.34
bta-miR-154b	ADGRD1	adhesion G protein-coupled receptor D1	151	-17.69
bta-miR-154b	AHCYL1	adenosylhomocysteinase like 1	161	-17.88
bta-miR-154b	AK2	adenylate kinase 2	151	-19.64
bta-miR-154b	AK3	adenylate kinase 3	311	-39.72
bta-miR-154b	ALDH4A1	aldehyde dehydrogenase 4 family member A1	152	-19.13
bta-miR-154b	ANAPC1	anaphase promoting complex subunit 1	153	-19.72
bta-miR-154b	ANKIB1	ankyrin repeat and IBR domain containing 1	150	-18.23
bta-miR-154b	AOAH	acyloxyacyl hydrolase	163	-22.28
bta-miR-154b	AP3D1	adaptor related protein complex 3 delta 1 subunit	158	-21.52
bta-miR-154b	APOLD1	apolipoprotein L domain containing 1	151	-18
bta-miR-154b	APPBP2	amyloid beta precursor protein binding protein 2	155	-19.56
bta-miR-154b	ASF1B	anti-silencing function 1B histone chaperone	306	-34.44
bta-miR-154b	ATF6	activating transcription factor 6	151	-17.56
bta-miR-154b	ATG13	autophagy related 13	159	-26.03
bta-miR-154b	ATP1B4	ATPase, Na+/K+ transporting, beta 4 polypeptide	155	-15.95
bta-miR-154b	B4GALT1	UDP-Gal:betaGlcNAc beta 1,4- galactosyltransferase, polypeptide 1	156	-18.2
bta-miR-154b	BAALC	brain and acute leukemia, cytoplasmic	155	-19.5
bta-miR-154b	BRPF1	bromodomain and PHD finger containing 1	153	-19.86
bta-miR-154b	C8A	complement component 8, alpha polypeptide	157	-23.73
bta-miR-154b	CAB39	calcium binding protein 39	159	-22.05
bta-miR-154b	CAMK2N2	calcium/calmodulin-dependent protein kinase II inhibitor 2	306	-38.22
bta-miR-154b	CARF	calcium responsive transcription factor	160	-17.16
bta-miR-154b	CASQ1	calsequestrin 1	151	-17.15
bta-miR-154b	CBLN2	cerebellin 2 precursor	155	-16.52
bta-miR-154b	CBY1	chibby homolog 1 (Drosophila)	162	-24.65
bta-miR-154b	CCDC130	coiled-coil domain containing 130	155	-19.23
bta-miR-154b	CCDC91	coiled-coil domain containing 91	150	-22.48
bta-miR-154b	CCL17	chemokine (C-C motif) ligand 17	150	-17.39
bta-miR-154b	CDC42SE1	CDC42 small effector 1	164	-25.81
bta-miR-154b	CDK10	cyclin-dependent kinase 10	285	-30.04
bta-miR-154b	CDK18	cyclin-dependent kinase 18	156	-26.35
bta-miR-154b	CDKN2D	cyclin-dependent kinase inhibitor 2D (p19, inhibits CDK4)	152	-21.32
bta-miR-154b	CELF3	CUGBP, Elav-like family member 3	150	-17.52
bta-miR-154b	CHAF1A	chromatin assembly factor 1 subunit A	156	-19.29
bta-miR-154b	CLIP1	CAP-Gly domain containing linker protein 1	158	-25.39
bta-miR-154b	CPEB4	cytoplasmic polyadenylation element binding protein 4	156	-18.19
bta-miR-154b	CPQ	carboxypeptidase Q	164	-25.77
bta-miR-154b	CSDC2	cold shock domain containing C2, RNA binding	150	-17.69
bta-miR-154b	CYB561A3	cytochrome b, ascorbate dependent 3	150	-19.31
bta-miR-154b	DDX24	DEAD-box helicase 24	154	-20.47
bta-miR-154b	DMTN	dematin actin binding protein	161	-19.22
bta-miR-154b	DNAH11	dynein, axonemal, heavy chain 11	157	-22.3
bta-miR-154b	DOLPP1	dolichyldiphosphatase 1	151	-20.87
bta-miR-154b	DRAM1	DNA damage regulated autophagy modulator 1	341	-56.96
bta-miR-154b	DTNA	dystrobrevin alpha	158	-24.95
bta-miR-154b	DUSP3	dual specificity phosphatase 3	156	-20.46
bta-miR-154b	ECT2	epithelial cell transforming 2	171	-27.38
bta-miR-154b	ERCC6L2	excision repair cross-complementation group 6 like 2	155	-16.75
bta-miR-154b	F13A1	coagulation factor XIII A chain	159	-19.21
bta-miR-154b	FAHD1	fumarylacetoacetate hydrolase domain containing 1	157	-20.75
bta-miR-154b	FAM167A	family with sequence similarity 167 member A	154	-17.3
bta-miR-154b	FAM177A1	family with sequence similarity 177 member A1	164	-18.33
bta-miR-154b	FAM198B	family with sequence similarity 198 member B	151	-22.91
bta-miR-154b	FAM53C	family with sequence similarity 53 member C	157	-16.69
bta-miR-154b	FAM89A	family with sequence similarity 89 member A	156	-23.91
bta-miR-154b	FBXL12	F-box and leucine-rich repeat protein 12	152	-21.07
bta-miR-154b	FBXO36	F-box protein 36	151	-17.47
bta-miR-154b	FCER1G	Fc fragment of IgE receptor Ig	153	-16.83
bta-miR-154b	FCGRT	Fc fragment of IgG receptor and transporter	155	-16.35
bta-miR-154b	FRMD4B	FERM domain containing 4B	157	-16.63
bta-miR-154b	FRMD8	FERM domain containing 8	154	-19.36
bta-miR-154b	FSTL1	follistatin like 1	150	-18.44
bta-miR-154b	FUBP3	far upstream element (FUSE) binding protein 3	155	-19.39
bta-miR-154b	GALNT16	polypeptide N-acetylgalactosaminyltransferase 16	155	-20.33
bta-miR-154b	GALNT2	polypeptide N-acetylgalactosaminyltransferase 2	159	-22.79
bta-miR-154b	GAS2L1	growth arrest specific 2 like 1	150	-19.76
bta-miR-154b	GBAS	glioblastoma amplified sequence	151	-15.38
bta-miR-154b	GNAI1	guanine nucleotide binding protein (G protein), alpha inhibiting activity polypeptide 1	169	-20.97
bta-miR-154b	GNAL	guanine nucleotide binding protein (G protein), alpha activating activity polypeptide, olfactory type	153	-23.11
bta-miR-154b	GNG7	guanine nucleotide binding protein (G protein), gamma 7	295	-40.64
bta-miR-154b	GOLPH3	golgi phosphoprotein 3	292	-31.5
bta-miR-154b	GPC1	glypican 1	154	-18.95
bta-miR-154b	GPD2	glycerol-3-phosphate dehydrogenase 2	160	-23.36
bta-miR-154b	GPR62	G protein-coupled receptor 62	153	-20.05
bta-miR-154b	GPRC5A	G protein-coupled receptor, class C, group 5, member A	169	-31.74
bta-miR-154b	GTPBP2	GTP binding protein 2	152	-21.98
bta-miR-154b	HAUS2	HAUS augmin like complex subunit 2	152	-16.08
bta-miR-154b	HIF3A	hypoxia inducible factor 3, alpha subunit	292	-31
bta-miR-154b	HSPB6	heat shock protein family B (small) member 6	151	-17.45
bta-miR-154b	IL10	interleukin 10	309	-40.86
bta-miR-154b	IL20RA	interleukin 20 receptor subunit alpha	160	-20.92
bta-miR-154b	IL37	interleukin 37	153	-21.07
bta-miR-154b	IRAK2	interleukin 1 receptor associated kinase 2	299	-35.22
bta-miR-154b	IRF5	interferon regulatory factor 5	151	-20.01
bta-miR-154b	ITGA10	integrin subunit alpha 10	157	-20.15
bta-miR-154b	ITM2C	integral membrane protein 2C	150	-18.94
bta-miR-154b	KCNE2	potassium channel, voltage gated subfamily E regulatory beta subunit 2	163	-19.4
bta-miR-154b	KCNE5	potassium channel, voltage gated subfamily E regulatory beta subunit 5	299	-36.56
bta-miR-154b	KCTD20	potassium channel tetramerization domain containing 20	167	-31.97
bta-miR-154b	KDM1B	lysine (K)-specific demethylase 1B	156	-19.27
bta-miR-154b	KIF3C	kinesin family member 3C	157	-20.12
bta-miR-154b	KLF1	Kruppel-like factor 1 (erythroid)	153	-16.34
bta-miR-154b	KRT35	keratin 35, type I	152	-15.39
bta-miR-154b	LAMA3	laminin subunit alpha 3	165	-25.48
bta-miR-154b	LRP10	LDL receptor related protein 10	157	-23.48
bta-miR-154b	LRRC71	leucine rich repeat containing 71	153	-19.98
bta-miR-154b	LY6H	lymphocyte antigen 6 complex, locus H	157	-18.27
bta-miR-154b	MAMSTR	MEF2 activating motif and SAP domain containing transcriptional regulator	156	-19.3
bta-miR-154b	MAP2K4	mitogen-activated protein kinase kinase 4	155	-18.94
bta-miR-154b	MBTPS1	membrane bound transcription factor peptidase, site 1	160	-23.47
bta-miR-154b	MCAM	melanoma cell adhesion molecule	159	-18.9
bta-miR-154b	MCFD2	multiple coagulation factor deficiency 2	163	-21.38
bta-miR-154b	MED20	mediator complex subunit 20	155	-20.91
bta-miR-154b	MEOX1	mesenchyme homeobox 1	311	-45.48
bta-miR-154b	METAP1	methionyl aminopeptidase 1	152	-16.1
bta-miR-154b	METTL21A	methyltransferase like 21A	429	-44.48
bta-miR-154b	MIEF1	mitochondrial elongation factor 1	158	-20.29
bta-miR-154b	MOG	myelin oligodendrocyte glycoprotein	152	-15.07
bta-miR-154b	MRS2	MRS2, magnesium transporter	160	-19.17
bta-miR-154b	MTA3	metastasis associated 1 family member 3	452	-61.58
bta-miR-154b	MTDH	metadherin	156	-15.3
bta-miR-154b	MTG2	mitochondrial ribosome-associated GTPase 2	152	-21.04
bta-miR-154b	MTMR3	myotubularin related protein 3	160	-23.9
bta-miR-154b	MURC	muscle-related coiled-coil protein	151	-15.11
bta-miR-154b	MX2	MX dynamin-like GTPase 2	295	-36.1
bta-miR-154b	MYBL2	v-myb avian myeloblastosis viral oncogene homolog-like 2	154	-19.82
bta-miR-154b	MYO9B	myosin IXB	152	-21.31
bta-miR-154b	NAA50	N(alpha)-acetyltransferase 50, NatE catalytic subunit	157	-19.07
bta-miR-154b	NCAPG2	non-SMC condensin II complex subunit G2	150	-25.04
bta-miR-154b	NCK2	NCK adaptor protein 2	293	-30.19
bta-miR-154b	NEIL2	nei like DNA glycosylase 2	171	-27.09
bta-miR-154b	NFATC1	nuclear factor of activated T-cells, cytoplasmic, calcineurin-dependent 1	153	-21.03
bta-miR-154b	NGFR	nerve growth factor receptor	151	-18.04
bta-miR-154b	NICN1	nicolin 1	157	-19.18
bta-miR-154b	NMNAT2	nicotinamide nucleotide adenylyltransferase 2	150	-18.11
bta-miR-154b	NT5C3A	5'-nucleotidase, cytosolic IIIA	158	-19.9
bta-miR-154b	NTN4	netrin 4	152	-16.55
bta-miR-154b	NUDT13	nudix hydrolase 13	159	-19.11
bta-miR-154b	OS9	osteosarcoma amplified 9, endoplasmic reticulum lectin	153	-22.29
bta-miR-154b	PCMTD2	protein-L-isoaspartate (D-aspartate) O-methyltransferase domain containing 2	150	-15.74
bta-miR-154b	PDE4B	phosphodiesterase 4B	151	-21.42
bta-miR-154b	PI16	peptidase inhibitor 16	154	-18.01
bta-miR-154b	PIGX	phosphatidylinositol glycan anchor biosynthesis class X	163	-22.87
bta-miR-154b	PKN2	protein kinase N2	154	-21.24
bta-miR-154b	PLD5	phospholipase D family member 5	151	-22.01
bta-miR-154b	PNMAL1	paraneoplastic Ma antigen family-like 1	150	-18.99
bta-miR-154b	POGLUT1	protein O-glucosyltransferase 1	151	-19.35
bta-miR-154b	POLR1A	polymerase (RNA) I polypeptide A	294	-40.65
bta-miR-154b	PPP1R11	protein phosphatase 1 regulatory inhibitor subunit 11	153	-19.08
bta-miR-154b	PPP1R3F	protein phosphatase 1 regulatory subunit 3F	151	-20.09
bta-miR-154b	PRKAR2B	protein kinase, cAMP-dependent, regulatory subunit type II beta	156	-19.12
bta-miR-154b	PRR15L	proline rich 15 like	150	-18.19
bta-miR-154b	PTCH2	patched 2	168	-26.5
bta-miR-154b	PTPN9	protein tyrosine phosphatase, non-receptor type 9	288	-35.39
bta-miR-154b	PTRF	polymerase I and transcript release factor	155	-18.59
bta-miR-154b	PYROXD1	pyridine nucleotide-disulphide oxidoreductase domain 1	160	-17.53
bta-miR-154b	RAB2A	RAB2A, member RAS oncogene family	152	-18.01
bta-miR-154b	RASD2	RASD family member 2	151	-18.09
bta-miR-154b	RASEF	RAS and EF-hand domain containing	158	-19.11
bta-miR-154b	RBM34	RNA binding motif protein 34	152	-17.62
bta-miR-154b	RGS19	regulator of G-protein signaling 19	150	-20.69
bta-miR-154b	RHOB	ras homolog family member B	151	-16.42
bta-miR-154b	RHOQ	ras homolog family member Q	151	-19.4
bta-miR-154b	RIMS2	regulating synaptic membrane exocytosis 2	164	-22.51
bta-miR-154b	RNF115	ring finger protein 115	166	-24.75
bta-miR-154b	RNF121	ring finger protein 121	153	-19.43
bta-miR-154b	RNF122	ring finger protein 122	150	-19.14
bta-miR-154b	RNF157	ring finger protein 157	153	-20.99
bta-miR-154b	RNF207	ring finger protein 207	154	-21.52
bta-miR-154b	RPA1	replication protein A1	164	-22.12
bta-miR-154b	RPUSD1	RNA pseudouridylate synthase domain containing 1	152	-22.32
bta-miR-154b	S1PR2	sphingosine-1-phosphate receptor 2	431	-54.23
bta-miR-154b	SCAMP5	secretory carrier membrane protein 5	292	-37.99
bta-miR-154b	SCARB2	scavenger receptor class B member 2	153	-21.6
bta-miR-154b	SCN2A	sodium channel, voltage gated, type II alpha subunit	151	-15.88
bta-miR-154b	SCO1	SCO cytochrome oxidase deficient homolog 1 (yeast)	150	-18.72
bta-miR-154b	SDHAF1	succinate dehydrogenase complex assembly factor 1	151	-16.9
bta-miR-154b	SEMA4F	ssemaphorin 4F	155	-20.28
bta-miR-154b	SETX	senataxin	151	-19.98
bta-miR-154b	SGPL1	sphingosine-1-phosphate lyase 1	156	-21.38
bta-miR-154b	SIT1	signaling threshold regulating transmembrane adaptor 1	158	-23.32
bta-miR-154b	SLA	Src-like-adaptor	152	-15.45
bta-miR-154b	SLC12A5	solute carrier family 12 (potassium/chloride transporter), member 5	314	-43.28
bta-miR-154b	SLC22A7	solute carrier family 22 (organic anion transporter), member 7	157	-18.24
bta-miR-154b	SLC25A14	solute carrier family 25 (mitochondrial carrier, brain), member 14	160	-16.33
bta-miR-154b	SLC35F5	solute carrier family 35 member F5	152	-15.58
bta-miR-154b	SLC4A9	solute carrier family 4, sodium bicarbonate cotransporter, member 9	162	-22.94
bta-miR-154b	SMAGP	small cell adhesion glycoprotein	158	-21.94
bta-miR-154b	SMPD1	sphingomyelin phosphodiesterase 1	150	-18.2
bta-miR-154b	SMYD5	SMYD family member 5	155	-18.43
bta-miR-154b	SNED1	sushi, nidogen and EGF like domains 1	152	-21.91
bta-miR-154b	SNRNP40	small nuclear ribonucleoprotein, U5 40kDa subunit	150	-16.66
bta-miR-154b	SNX18	sorting nexin 18	164	-20.02
bta-miR-154b	SNX7	sorting nexin 7	163	-20.98
bta-miR-154b	SPATA2L	spermatogenesis associated 2 like	173	-28.35
bta-miR-154b	SPDEF	SAM pointed domain containing ETS transcription factor	162	-20.59
bta-miR-154b	SST	somatostatin	165	-24.68
bta-miR-154b	STAT4	signal transducer and activator of transcription 4	150	-21.2
bta-miR-154b	SUPT7L	SPT7-like STAGA complex gamma subunit	165	-24.9
bta-miR-154b	SURF2	surfeit 2	161	-23.19
bta-miR-154b	SYNGAP1	synaptic Ras GTPase activating protein 1	153	-17.81
bta-miR-154b	TBC1D14	TBC1 domain family member 14	173	-25.8
bta-miR-154b	TBC1D20	TBC1 domain family member 20	153	-19.34
bta-miR-154b	TBRG4	transforming growth factor beta regulator 4	157	-20.69
bta-miR-154b	TCF3	transcription factor 3	151	-18.19
bta-miR-154b	TCIRG1	T-cell, immune regulator 1, ATPase, H+ transporting, lysosomal V0 subunit A3	157	-18.77
bta-miR-154b	TCTA	T-cell leukemia translocation altered	152	-25.34
bta-miR-154b	TDRD3	tudor domain containing 3	152	-17.55
bta-miR-154b	TICAM2	toll-like receptor adaptor molecule 2	150	-15.14
bta-miR-154b	TIMM22	translocase of inner mitochondrial membrane 22 homolog (yeast)	154	-17.45
bta-miR-154b	TMEM145	transmembrane protein 145	154	-18.27
bta-miR-154b	TMEM246	transmembrane protein 246	159	-25.69
bta-miR-154b	TMEM38A	transmembrane protein 38A	162	-24.04
bta-miR-154b	TMEM57	transmembrane protein 57	152	-16.08
bta-miR-154b	TMEM88	transmembrane protein 88	152	-17.63
bta-miR-154b	TMEM8B	transmembrane protein 8B	151	-23.08
bta-miR-154b	TNFAIP8L1	TNF alpha induced protein 8 like 1	151	-19.73
bta-miR-154b	TOM1	target of myb1 membrane trafficking protein	163	-25.22
bta-miR-154b	TPGS2	tubulin polyglutamylase complex subunit 2	164	-24.87
bta-miR-154b	TSSC4	tumor suppressing subtransferable candidate 4	159	-25.14
bta-miR-154b	UBE2V1	ubiquitin conjugating enzyme E2 variant 1	315	-32.69
bta-miR-154b	UBXN7	UBX domain protein 7	152	-21.8
bta-miR-154b	UNC119	unc-119 lipid binding chaperone	162	-25.77
bta-miR-154b	USP12	ubiquitin specific peptidase 12	158	-20.16
bta-miR-154b	UTP6	UTP6 small subunit processome component	296	-39.46
bta-miR-154b	VIPR1	vasoactive intestinal peptide receptor 1	161	-32.05
bta-miR-154b	VWA9	von Willebrand factor A domain containing 9	157	-18.36
bta-miR-154b	WASF2	WAS protein family member 2	151	-18.18
bta-miR-154b	WNK4	WNK lysine deficient protein kinase 4	161	-22.25
bta-miR-154b	YIPF6	Yip1 domain family member 6	156	-20.77
bta-miR-154b	ZACN	zinc activated ligand-gated ion channel	155	-27.85
bta-miR-154b	ZBED8	zinc finger, BED-type containing 8	153	-16.55
bta-miR-154b	ZNF180	zinc finger protein 180	156	-21.88
bta-miR-154b	ZNF35	zinc finger protein 35	158	-21.82
bta-miR-184	ALDH4A1	aldehyde dehydrogenase 4 family member A1	151	-21.6
bta-miR-184	ATP2A3	ATPase, Ca++ transporting, ubiquitous	313	-42.98
bta-miR-184	ATP6V0A1	ATPase, H+ transporting, lysosomal V0 subunit a1	154	-20.44
bta-miR-184	ATP6V0E2	ATPase, H+ transporting V0 subunit e2	152	-21.75
bta-miR-184	ATXN2L	ataxin 2 like	152	-22.83
bta-miR-184	B4GAT1	beta-1,4-glucuronyltransferase 1	153	-20.57
bta-miR-184	BCL2L1	BCL2 like 1	154	-24.25
bta-miR-184	BLCAP	bladder cancer associated protein	157	-16.95
bta-miR-184	CARD11	caspase recruitment domain family member 11	153	-20.36
bta-miR-184	CARNS1	carnosine synthase 1	155	-29.11
bta-miR-184	CBR4	carbonyl reductase 4	151	-20.03
bta-miR-184	CDC25A	cell division cycle 25A	152	-24.14
bta-miR-184	CDC42BPG	CDC42 binding protein kinase gamma	150	-21.27
bta-miR-184	CDPF1	cysteine rich, DPF motif domain containing 1	153	-20.36
bta-miR-184	CIRBP	cold inducible RNA binding protein	157	-21.58
bta-miR-184	CYB561	cytochrome b-561	156	-24.4
bta-miR-184	CYB5R3	cytochrome b5 reductase 3	152	-16.22
bta-miR-184	CYP19A1	cytochrome P450, family 19, subfamily A, polypeptide 1	155	-25.06
bta-miR-184	CYP2B6	cytochrome P450 subfamily 2B	150	-16.09
bta-miR-184	DAZAP2	DAZ associated protein 2	157	-21.92
bta-miR-184	DFNA5	deafness, autosomal dominant 5	162	-25.72
bta-miR-184	DNAJC11	DnaJ heat shock protein family (Hsp40) member C11	150	-17.47
bta-miR-184	DNAJC24	DnaJ heat shock protein family (Hsp40) member C24	150	-21.59
bta-miR-184	DVL3	dishevelled segment polarity protein 3	151	-21.96
bta-miR-184	DZANK1	double zinc ribbon and ankyrin repeat domains 1	153	-22.6
bta-miR-184	ERAP2	endoplasmic reticulum aminopeptidase 2	158	-26.58
bta-miR-184	FGFR1OP	FGFR1 oncogene partner	163	-31.77
bta-miR-184	FNBP1L	formin binding protein 1 like	151	-18.3
bta-miR-184	FOSB	FBJ murine osteosarcoma viral oncogene homolog B	153	-23.43
bta-miR-184	G6PC3	glucose 6 phosphatase, catalytic, 3	151	-33.47
bta-miR-184	GFAP	glial fibrillary acidic protein	150	-23.51
bta-miR-184	GSTM3	glutathione S-transferase mu 3 (brain)	159	-22.07
bta-miR-184	GTPBP1	GTP binding protein 1	152	-19.71
bta-miR-184	IFFO1	intermediate filament family orphan 1	158	-23.67
bta-miR-184	IGFBPL1	insulin like growth factor binding protein-like 1	151	-27.42
bta-miR-184	INPPL1	inositol polyphosphate phosphatase like 1	155	-28.92
bta-miR-184	LHX3	LIM homeobox 3	155	-20.4
bta-miR-184	LMO1	LIM domain only 1	150	-18.18
bta-miR-184	MAP4	microtubule associated protein 4	155	-22.1
bta-miR-184	MARS2	methionyl-tRNA synthetase 2, mitochondrial	157	-26.49
bta-miR-184	MED10	mediator complex subunit 10	150	-17.59
bta-miR-184	MKNK1	MAP kinase interacting serine/threonine kinase 1	151	-26.51
bta-miR-184	MYO1C	myosin IC	155	-30.78
bta-miR-184	OSCP1	organic solute carrier partner 1	154	-20.88
bta-miR-184	OXA1L	oxidase (cytochrome c) assembly 1-like	152	-21.76
bta-miR-184	PCSK6	proprotein convertase subtilisin/kexin type 6	155	-23.45
bta-miR-184	PIGV	phosphatidylinositol glycan anchor biosynthesis class V	156	-25.16
bta-miR-184	PIP5K1A	phosphatidylinositol-4-phosphate 5-kinase, type I, alpha	158	-22.52
bta-miR-184	PLTP	phospholipid transfer protein	150	-21.46
bta-miR-184	PPIL2	peptidylprolyl isomerase like 2	150	-20
bta-miR-184	PRKCB	protein kinase C, beta	158	-21.85
bta-miR-184	PYCR1	pyrroline-5-carboxylate reductase 1	153	-19.27
bta-miR-184	QSOX1	quiescin sulfhydryl oxidase 1	159	-26.44
bta-miR-184	RAPGEF1	Rap guanine nucleotide exchange factor 1	150	-24.51
bta-miR-184	RBM19	RNA binding motif protein 19	163	-24.01
bta-miR-184	RP2	retinitis pigmentosa 2 (X-linked recessive)	157	-28.09
bta-miR-184	SCAND1	SCAN domain containing 1	152	-20.44
bta-miR-184	SCD5	stearoyl-CoA desaturase 5	151	-22.72
bta-miR-184	SCN4B	sodium channel, voltage gated, type IV beta subunit	150	-20.77
bta-miR-184	SF1	splicing factor 1	157	-29.68
bta-miR-184	SH2D3C	SH2 domain containing 3C	151	-21.62
bta-miR-184	SIDT2	SID1 transmembrane family member 2	165	-22.01
bta-miR-184	SLC25A22	solute carrier family 25 (mitochondrial carrier: glutamate), member 22	150	-23.9
bta-miR-184	SLC7A8	solute carrier family 7 (amino acid transporter light chain, L system), member 8	162	-26.87
bta-miR-184	SMG7	SMG7 nonsense mediated mRNA decay factor	155	-26.11
bta-miR-184	SMIM13	small integral membrane protein 13	158	-26.58
bta-miR-184	SPRED1	sprouty-related, EVH1 domain containing 1	150	-17.59
bta-miR-184	TIGAR	TP53 induced glycolysis regulatory phosphatase	151	-20.82
bta-miR-184	TMCC2	transmembrane and coiled-coil domain family 2	152	-23.2
bta-miR-184	TMEM229B	transmembrane protein 229B	153	-26.95
bta-miR-184	TMEM240	transmembrane protein 240	162	-29.59
bta-miR-184	TRAF3IP2	TRAF3 interacting protein 2	159	-21.59
bta-miR-184	WDR63	WD repeat domain 63	150	-19.07
bta-miR-184	YARS	tyrosyl-tRNA synthetase	160	-25.88
bta-miR-185	ABAT	4-aminobutyrate aminotransferase	594	-74.62
bta-miR-185	ABHD5	abhydrolase domain containing 5	172	-25.58
bta-miR-185	ABR	active BCR-related	155	-15.71
bta-miR-185	ACSS3	acyl-CoA synthetase short-chain family member 3	152	-19.24
bta-miR-185	ACTRT3	actin-related protein T3	153	-18.96
bta-miR-185	ADAM19	ADAM metallopeptidase domain 19	157	-17.4
bta-miR-185	ADCYAP1R1	adenylate cyclase activating polypeptide 1 (pituitary) receptor type I	161	-21.76
bta-miR-185	ADGRL1	adhesion G protein-coupled receptor L1	150	-21.71
bta-miR-185	ADIPOR2	adiponectin receptor 2	150	-16.61
bta-miR-185	ADORA1	adenosine A1 receptor	308	-38.32
bta-miR-185	AFAP1L2	actin filament associated protein 1 like 2	161	-20.87
bta-miR-185	AGPAT1	1-acylglycerol-3-phosphate O-acyltransferase 1	150	-16.14
bta-miR-185	AK4	adenylate kinase 4	154	-22.85
bta-miR-185	AKAP2	A-kinase anchoring protein 2	150	-17.39
bta-miR-185	ALDH18A1	aldehyde dehydrogenase 18 family member A1	166	-26.74
bta-miR-185	ALDOC	aldolase, fructose-bisphosphate C	153	-20.2
bta-miR-185	AMOTL1	angiomotin like 1	152	-22.97
bta-miR-185	ANKRD17	ankyrin repeat domain 17	151	-15.21
bta-miR-185	ANKRD49	ankyrin repeat domain 49	155	-21.82
bta-miR-185	AP1G1	adaptor related protein complex 1 gamma 1 subunit	309	-42.22
bta-miR-185	AP3B2	adaptor related protein complex 3 beta 2 subunit	155	-16.02
bta-miR-185	AP4M1	adaptor related protein complex 4 mu 1 subunit	156	-20.26
bta-miR-185	APLNR	apelin receptor	447	-56.27
bta-miR-185	ARHGAP1	Rho GTPase activating protein 1	309	-42.41
bta-miR-185	ARHGAP18	Rho GTPase activating protein 18	152	-17.14
bta-miR-185	ARHGDIB	Rho GDP dissociation inhibitor (GDI) beta	153	-22.52
bta-miR-185	ARRDC4	arrestin domain containing 4	160	-18.11
bta-miR-185	ARSB	arylsulfatase B	161	-16.29
bta-miR-185	ASF1B	anti-silencing function 1B histone chaperone	159	-24.08
bta-miR-185	ATG101	autophagy related 101	301	-42.67
bta-miR-185	ATN1	atrophin 1	150	-21.69
bta-miR-185	ATOH8	atonal bHLH transcription factor 8	151	-17.25
bta-miR-185	ATP2A3	ATPase, Ca++ transporting, ubiquitous	152	-20.74
bta-miR-185	ATP6V0E1	ATPase, H+ transporting, lysosomal 9kDa, V0 subunit e1	156	-18.8
bta-miR-185	ATP6V1A	ATPase, H+ transporting, lysosomal 70kDa, V1 subunit A	297	-31.02
bta-miR-185	ATP6V1C1	ATPase, H+ transporting, lysosomal 42kDa, V1 subunit C1	151	-21.79
bta-miR-185	ATP8B2	ATPase, aminophospholipid transporter, class I, type 8B, member 2	305	-38.84
bta-miR-185	ATXN7L1	ataxin 7 like 1	150	-22.38
bta-miR-185	B3GALT4	Beta-1,3-galactosyltransferase 4	155	-22.26
bta-miR-185	BAALC	brain and acute leukemia, cytoplasmic	158	-21.02
bta-miR-185	BATF3	basic leucine zipper transcription factor, ATF-like 3	158	-26.75
bta-miR-185	BCAP31	B-cell receptor-associated protein 31	163	-21.93
bta-miR-185	BCL2L1	BCL2 like 1	306	-39.38
bta-miR-185	BCLAF1	BCL2-associated transcription factor 1	150	-16.78
bta-miR-185	BET1L	Bet1 golgi vesicular membrane trafficking protein like	165	-27.4
bta-miR-185	BRK1	BRICK1, SCAR/WAVE actin-nucleating complex subunit	154	-19.39
bta-miR-185	BRPF1	bromodomain and PHD finger containing 1	150	-24.46
bta-miR-185	C1QTNF6	C1q and tumor necrosis factor related protein 6	152	-20.04
bta-miR-185	C2	complement component 2	170	-30.32
bta-miR-185	C3AR1	complement component 3a receptor 1	156	-16.76
bta-miR-185	C5AR2	complement component 5a receptor 2	164	-19.62
bta-miR-185	CANX	calnexin	157	-20.66
bta-miR-185	CAPNS1	calpain, small subunit 1	157	-22
bta-miR-185	CASC3	cancer susceptibility candidate 3	154	-19.17
bta-miR-185	CASP2	caspase 2, apoptosis-related cysteine peptidase	316	-42.77
bta-miR-185	CCDC102A	coiled-coil domain containing 102A	163	-21.25
bta-miR-185	CCDC127	coiled-coil domain containing 127	152	-15.99
bta-miR-185	CCDC189	coiled-coil domain containing 189	154	-23.36
bta-miR-185	CCDC190	coiled-coil domain containing 190	155	-18.51
bta-miR-185	CCDC85C	coiled-coil domain containing 85C	153	-18.5
bta-miR-185	CCDC97	coiled-coil domain containing 97	163	-22.06
bta-miR-185	CD302	CD302 molecule	150	-18.34
bta-miR-185	CD3D	CD3d molecule	160	-20
bta-miR-185	CDA	cytidine deaminase	158	-21.09
bta-miR-185	CDCA7	cell division cycle associated 7	150	-18.42
bta-miR-185	CDK2	cyclin-dependent kinase 2	150	-15.26
bta-miR-185	CDKN2B	cyclin-dependent kinase inhibitor 2B (p15, inhibits CDK4)	165	-24.47
bta-miR-185	CDR2	cerebellar degeneration related protein 2	156	-17.69
bta-miR-185	CENPN	centromere protein N	158	-19.09
bta-miR-185	CEP41	centrosomal protein 41kDa	159	-16.42
bta-miR-185	CEP85L	centrosomal protein 85kDa-like	150	-18.9
bta-miR-185	CERS3	ceramide synthase 3	443	-58.68
bta-miR-185	CHRM4	cholinergic receptor, muscarinic 4	154	-17.55
bta-miR-185	CHST10	carbohydrate sulfotransferase 10	154	-21.26
bta-miR-185	CHST12	carbohydrate (chondroitin 4) sulfotransferase 12	161	-18.86
bta-miR-185	CHTF18	chromosome transmission fidelity factor 18	171	-25.54
bta-miR-185	CHTF8	chromosome transmission fidelity factor 8	156	-18.61
bta-miR-185	CLCN2	chloride channel, voltage-sensitive 2	157	-21.11
bta-miR-185	CLSTN3	calsyntenin 3	151	-19.02
bta-miR-185	CMTM7	CKLF-like MARVEL transmembrane domain containing 7	321	-51.06
bta-miR-185	CNPPD1	cyclin Pas1/PHO80 domain containing 1	155	-22.97
bta-miR-185	CNPY4	canopy FGF signaling regulator 4	153	-17.82
bta-miR-185	COL17A1	collagen type XVII alpha 1	159	-19.65
bta-miR-185	COLQ	collagen-like tail subunit (single strand of homotrimer) of asymmetric acetylcholinesterase	152	-19.91
bta-miR-185	COPS7A	COP9 signalosome subunit 7A	150	-19.14
bta-miR-185	COPZ1	coatomer protein complex subunit zeta 1	296	-32.73
bta-miR-185	CPEB4	cytoplasmic polyadenylation element binding protein 4	152	-16.29
bta-miR-185	CPLX2	complexin 2	152	-16.44
bta-miR-185	CRYBA4	crystallin beta A4	159	-25.46
bta-miR-185	CSDC2	cold shock domain containing C2, RNA binding	164	-20.23
bta-miR-185	CSF1R	colony stimulating factor 1 receptor	151	-20.94
bta-miR-185	CSNK2A1	casein kinase 2, alpha 1 polypeptide	154	-19.94
bta-miR-185	CTDSP2	CTD small phosphatase 2	300	-40.79
bta-miR-185	CTNND1	catenin delta 1	605	-77.23
bta-miR-185	CTSB	cathepsin B	159	-20.46
bta-miR-185	CUX2	cut-like homeobox 2	304	-40.7
bta-miR-185	CWC15	CWC15 spliceosome-associated protein	162	-17.56
bta-miR-185	CXXC1	CXXC finger protein 1	159	-23.08
bta-miR-185	DAZAP2	DAZ associated protein 2	159	-17.17
bta-miR-185	DDB2	damage-specific DNA binding protein 2	159	-20.95
bta-miR-185	DECR2	2,4-dienoyl-CoA reductase 2, peroxisomal	160	-25.83
bta-miR-185	DGAT2	diacylglycerol O-acyltransferase 2	157	-17.47
bta-miR-185	DIAPH1	diaphanous related formin 1	154	-26.61
bta-miR-185	DIRAS2	DIRAS family, GTP-binding RAS-like 2	150	-17.33
bta-miR-185	DLX6	distal-less homeobox 6	155	-18.18
bta-miR-185	DNAJA2	DnaJ heat shock protein family (Hsp40) member A2	157	-27.69
bta-miR-185	DNMT1	DNA (cytosine-5-)-methyltransferase 1	285	-27.41
bta-miR-185	DOC2A	double C2-like domains, alpha	164	-26.15
bta-miR-185	DPCD	deleted in primary ciliary dyskinesia homolog (mouse)	161	-28.6
bta-miR-185	DPF1	D4, zinc and double PHD fingers family 1	154	-23.08
bta-miR-185	DPY19L1	dpy-19 like 1 (C. elegans)	161	-25.52
bta-miR-185	DPYSL2	dihydropyrimidinase like 2	292	-32.45
bta-miR-185	DRG2	developmentally regulated GTP binding protein 2	161	-26.39
bta-miR-185	DTWD1	DTW domain containing 1	155	-22.07
bta-miR-185	DTX1	deltex 1, E3 ubiquitin ligase	152	-17.74
bta-miR-185	DTX3	deltex 3, E3 ubiquitin ligase	320	-44
bta-miR-185	DUSP18	dual specificity phosphatase 18	154	-21.72
bta-miR-185	DUSP26	dual specificity phosphatase 26 (putative)	160	-20.31
bta-miR-185	DVL3	dishevelled segment polarity protein 3	158	-27.62
bta-miR-185	DYNLT1	dynein, light chain, Tctex-type 1	292	-29.58
bta-miR-185	DYRK1B	dual specificity tyrosine-(Y)-phosphorylation regulated kinase 1B	288	-35.99
bta-miR-185	E2F6	E2F transcription factor 6	153	-23.92
bta-miR-185	EFHD1	EF-hand domain family member D1	286	-32.52
bta-miR-185	EIF3B	eukaryotic translation initiation factor 3 subunit B	154	-17.96
bta-miR-185	EIF4H	eukaryotic translation initiation factor 4H	160	-22.82
bta-miR-185	ENC1	ectodermal-neural cortex 1	152	-17.48
bta-miR-185	ERGIC1	endoplasmic reticulum-golgi intermediate compartment 1	291	-36.11
bta-miR-185	ESAM	endothelial cell adhesion molecule	156	-16.67
bta-miR-185	CHMP7	charged multivesicular body protein 7	150	-16.71
bta-miR-185	CYP4V2	cytochrome P450, family 4, subfamily V, polypeptide 2	158	-20.12
bta-miR-185	CAPZB	capping protein (actin filament) muscle Z-line, beta	157	-17.54
bta-miR-185	AGFG1	ArfGAP with FG repeats 1	160	-16.16
bta-miR-185	CABP4	calcium binding protein 4	155	-20.11
bta-miR-185	DGKI	diacylglycerol kinase iota	158	-19.81
bta-miR-185	F8	coagulation factor VIII	154	-22.62
bta-miR-185	FAF2	Fas associated factor family member 2	158	-17.82
bta-miR-185	FAM160A1	family with sequence similarity 160 member A1	158	-20.06
bta-miR-185	FASLG	Fas ligand	151	-18.72
bta-miR-185	FATE1	fetal and adult testis expressed 1	159	-16.81
bta-miR-185	FBLIM1	filamin binding LIM protein 1	160	-20.48
bta-miR-185	FBLN5	fibulin 5	155	-19.14
bta-miR-185	FBXO36	F-box protein 36	167	-24.83
bta-miR-185	FBXO39	F-box protein 39	159	-18.31
bta-miR-185	FBXO44	F-box protein 44	153	-16.86
bta-miR-185	FBXW8	F-box and WD repeat domain containing 8	150	-18.25
bta-miR-185	FCGRT	Fc fragment of IgG receptor and transporter	150	-17.8
bta-miR-185	FGR	FGR proto-oncogene, Src family tyrosine kinase	150	-16.07
bta-miR-185	FIBIN	fin bud initiation factor homolog (zebrafish)	316	-37.62
bta-miR-185	FOSB	FBJ murine osteosarcoma viral oncogene homolog B	442	-56.49
bta-miR-185	FOSL2	FOS like antigen 2	154	-21.67
bta-miR-185	FOXP2	forkhead box P2	155	-16.93
bta-miR-185	FRMD8	FERM domain containing 8	151	-19
bta-miR-185	FSCN1	fascin actin-bundling protein 1	155	-21.8
bta-miR-185	FUK	fucokinase	150	-25.39
bta-miR-185	G6PC3	glucose 6 phosphatase, catalytic, 3	165	-24.31
bta-miR-185	GAB3	GRB2 associated binding protein 3	153	-19.06
bta-miR-185	GAP43	growth associated protein 43	159	-21.26
bta-miR-185	GAS7	growth arrest specific 7	154	-20.64
bta-miR-185	GATSL3	GATS protein-like 3	157	-16.07
bta-miR-185	GEM	GTP binding protein overexpressed in skeletal muscle	153	-16.2
bta-miR-185	GIGYF2	GRB10 interacting GYF protein 2	161	-19.3
bta-miR-185	GIN1	gypsy retrotransposon integrase 1	153	-23.41
bta-miR-185	GKN1	gastrokine 1	150	-16.88
bta-miR-185	GLS2	glutaminase 2	153	-25.94
bta-miR-185	GLYR1	glyoxylate reductase 1 homolog (Arabidopsis)	292	-39.35
bta-miR-185	GMFB	glia maturation factor, beta	155	-20.92
bta-miR-185	GNA12	guanine nucleotide binding protein (G protein) alpha 12	158	-27.16
bta-miR-185	GNAI2	guanine nucleotide binding protein (G protein), alpha inhibiting activity polypeptide 2	155	-15.6
bta-miR-185	GNG4	guanine nucleotide binding protein (G protein), gamma 4	166	-30.85
bta-miR-185	GNG7	guanine nucleotide binding protein (G protein), gamma 7	314	-46.13
bta-miR-185	GNGT2	guanine nucleotide binding protein (G protein), gamma transducing activity polypeptide 2	153	-16.49
bta-miR-185	GNPTG	N-acetylglucosamine-1-phosphate transferase, gamma subunit	161	-24.14
bta-miR-185	GOLGA7B	golgin A7 family member B	150	-18.96
bta-miR-185	GPAM	glycerol-3-phosphate acyltransferase, mitochondrial	155	-21.73
bta-miR-185	GPATCH2L	G-patch domain containing 2 like	152	-16.53
bta-miR-185	GPC1	glypican 1	152	-18.51
bta-miR-185	GPR18	G protein-coupled receptor 18	155	-16.66
bta-miR-185	GPR68	G protein-coupled receptor 68	295	-43.55
bta-miR-185	GRB10	growth factor receptor bound protein 10	166	-31.21
bta-miR-185	GTF3A	general transcription factor IIIA	152	-18.93
bta-miR-185	GUCY2F	guanylate cyclase 2F, retinal	153	-26.31
bta-miR-185	HAND1	heart and neural crest derivatives expressed 1	159	-25.01
bta-miR-185	HAPLN3	hyaluronan and proteoglycan link protein 3	152	-20.04
bta-miR-185	HDAC6	histone deacetylase 6	157	-17.71
bta-miR-185	HES5	hes family bHLH transcription factor 5	159	-23.49
bta-miR-185	HIF3A	hypoxia inducible factor 3, alpha subunit	321	-55.69
bta-miR-185	HIST1H2BJ	histone cluster 1, H2bj	153	-18.77
bta-miR-185	HNMT	histamine N-methyltransferase	154	-20.29
bta-miR-185	HOXC4	homeobox C4	167	-22.89
bta-miR-185	HP1BP3	heterochromatin protein 1, binding protein 3	151	-17.65
bta-miR-185	HPS1	Hermansky-Pudlak syndrome 1	154	-21.49
bta-miR-185	HTT	huntingtin	154	-25.31
bta-miR-185	HYAL2	hyaluronoglucosaminidase 2	155	-22.38
bta-miR-185	IFIT5	interferon induced protein with tetratricopeptide repeats 5	161	-20.89
bta-miR-185	IMMP1L	inner mitochondrial membrane peptidase subunit 1	153	-21.05
bta-miR-185	ING4	inhibitor of growth family member 4	160	-21.42
bta-miR-185	IRX2	iroquois homeobox 2	157	-21.14
bta-miR-185	ITM2C	integral membrane protein 2C	307	-34.59
bta-miR-185	ITPRIP	inositol 1,4,5-trisphosphate receptor interacting protein	152	-19.62
bta-miR-185	IVD	isovaleryl-CoA dehydrogenase	162	-26.91
bta-miR-185	JAGN1	jagunal homolog 1	153	-18.84
bta-miR-185	JTB	jumping translocation breakpoint	155	-19.01
bta-miR-185	KBTBD4	kelch repeat and BTB (POZ) domain containing 4	151	-19.55
bta-miR-185	KCNE5	potassium channel, voltage gated subfamily E regulatory beta subunit 5	161	-21.47
bta-miR-185	KCNJ10	potassium channel, inwardly rectifying subfamily J, member 10	290	-34.53
bta-miR-185	KCNJ2	potassium channel, inwardly rectifying subfamily J, member 2	161	-21.09
bta-miR-185	KCTD7	potassium channel tetramerization domain containing 7	151	-17.23
bta-miR-185	KDM2A	lysine (K)-specific demethylase 2A	151	-26.34
bta-miR-185	KDM5C	lysine (K)-specific demethylase 5C	153	-16.9
bta-miR-185	KIAA1143	KIAA1143 ortholog	155	-21.98
bta-miR-185	KIF24	kinesin family member 24	290	-31.41
bta-miR-185	KIF2C	kinesin family member 2C	174	-24
bta-miR-185	KLF11	Kruppel-like factor 11	162	-21.73
bta-miR-185	KLHL29	kelch like family member 29	311	-34.38
bta-miR-185	KLK7	kallikrein related peptidase 7	290	-34.25
bta-miR-185	KRT1	keratin 1, type II	295	-34.84
bta-miR-185	KRT79	keratin 79, type II	159	-23.94
bta-miR-185	L1CAM	L1 cell adhesion molecule	158	-22.52
bta-miR-185	LANCL1	LanC like 1	169	-25.68
bta-miR-185	LARS2	leucyl-tRNA synthetase 2	157	-24.3
bta-miR-185	LASP1	LIM and SH3 protein 1	157	-18.84
bta-miR-185	LHFPL4	lipoma HMGIC fusion partner-like 4	170	-24.98
bta-miR-185	LHX2	LIM homeobox 2	152	-16.2
bta-miR-185	LIMS2	LIM-type zinc finger domains 2	162	-18.23
bta-miR-185	LIN7B	lin-7 homolog B (C. elegans)	299	-40.19
bta-miR-185	LIPA	lipase A, lysosomal acid, cholesterol esterase	162	-23.88
bta-miR-185	LRFN5	leucine rich repeat and fibronectin type III domain containing 5	154	-17.12
bta-miR-185	LSM2	LSM2 homolog, U6 small nuclear RNA and mRNA degradation associated	155	-23.09
bta-miR-185	LY6G6C	lymphocyte antigen 6 complex, locus G6C	284	-36.36
bta-miR-185	MADD	MAP kinase activating death domain	154	-25.62
bta-miR-185	MAFG	v-maf avian musculoaponeurotic fibrosarcoma oncogene homolog G	158	-18.32
bta-miR-185	MAP2K4	mitogen-activated protein kinase kinase 4	297	-32.97
bta-miR-185	MAP3K11	mitogen-activated protein kinase kinase kinase 11	159	-30.77
bta-miR-185	MAPKBP1	mitogen-activated protein kinase binding protein 1	154	-20.26
bta-miR-185	MARK2	MAP/microtubule affinity-regulating kinase 2	299	-34.42
bta-miR-185	MASP1	mannan-binding lectin serine peptidase 1 (C4/C2 activating component of Ra-reactive factor)	154	-17.76
bta-miR-185	MBNL2	muscleblind-like splicing regulator 2	165	-28.1
bta-miR-185	MCAT	malonyl-CoA-acyl carrier protein transacylase	150	-17.75
bta-miR-185	MFAP3	microfibrillar associated protein 3	156	-18.08
bta-miR-185	MGAT1	mannosyl (alpha-1,3-)-glycoprotein beta-1,2-N-acetylglucosaminyltransferase	318	-43.47
bta-miR-185	MGRN1	mahogunin ring finger 1, E3 ubiquitin protein ligase	163	-27.37
bta-miR-185	MICALL1	MICAL like 1	303	-48
bta-miR-185	MID1IP1	MID1 interacting protein 1	166	-23.81
bta-miR-185	MKNK1	MAP kinase interacting serine/threonine kinase 1	158	-17.67
bta-miR-185	MLLT3	myeloid/lymphoid or mixed-lineage leukemia; translocated to, 3	169	-26.68
bta-miR-185	MOB3A	MOB kinase activator 3A	153	-27.27
bta-miR-185	MOB4	MOB family member 4, phocein	159	-20.54
bta-miR-185	MORN3	MORN repeat containing 3	155	-20.57
bta-miR-185	MPDZ	multiple PDZ domain protein	155	-16.79
bta-miR-185	MRAS	muscle RAS oncogene homolog	284	-36.79
bta-miR-185	MRPL24	mitochondrial ribosomal protein L24	154	-23.4
bta-miR-185	MRPL28	mitochondrial ribosomal protein L28	150	-17.33
bta-miR-185	MRPL53	mitochondrial ribosomal protein L53	150	-18.59
bta-miR-185	MRPL54	mitochondrial ribosomal protein L54	154	-25.72
bta-miR-185	MRTO4	MRT4 homolog, ribosome maturation factor	327	-46.96
bta-miR-185	MSR1	macrophage scavenger receptor 1	170	-24.88
bta-miR-185	MTMR3	myotubularin related protein 3	313	-47.31
bta-miR-185	MUL1	mitochondrial E3 ubiquitin protein ligase 1	156	-20.28
bta-miR-185	MURC	muscle-related coiled-coil protein	161	-24.13
bta-miR-185	MXD1	MAX dimerization protein 1	164	-24.18
bta-miR-185	MYD88	myeloid differentiation primary response 88	173	-27.9
bta-miR-185	MYPN	myopalladin	157	-26.32
bta-miR-185	MZB1	marginal zone B and B1 cell-specific protein	152	-17.54
bta-miR-185	NAB1	NGFI-A binding protein 1	305	-35.99
bta-miR-185	NAPG	N-ethylmaleimide-sensitive factor attachment protein, gamma	151	-22.3
bta-miR-185	NCK2	NCK adaptor protein 2	152	-23.83
bta-miR-185	NCS1	neuronal calcium sensor 1	156	-22.49
bta-miR-185	NDRG1	N-myc downstream regulated 1	170	-25.07
bta-miR-185	NDST1	N-deacetylase/N-sulfotransferase (heparan glucosaminyl) 1	301	-35.97
bta-miR-185	NECAP2	NECAP endocytosis associated 2	294	-39.72
bta-miR-185	NFATC3	nuclear factor of activated T-cells, cytoplasmic, calcineurin-dependent 3	150	-16.86
bta-miR-185	NGFR	nerve growth factor receptor	153	-18.21
bta-miR-185	NINJ2	ninjurin 2	331	-49.5
bta-miR-185	NIPSNAP1	nipsnap homolog 1 (C. elegans)	159	-20.37
bta-miR-185	NLGN2	neuroligin 2	308	-44.77
bta-miR-185	NME6	NME/NM23 nucleoside diphosphate kinase 6	161	-22.5
bta-miR-185	NOD2	nucleotide binding oligomerization domain containing 2	158	-20.27
bta-miR-185	NOL10	nucleolar protein 10	153	-20.97
bta-miR-185	NOL4	nucleolar protein 4	158	-22.05
bta-miR-185	NPM3	nucleophosmin/nucleoplasmin 3	159	-18.66
bta-miR-185	NPR2	natriuretic peptide receptor B/guanylate cyclase B (atrionatriuretic peptide receptor B)	151	-20.29
bta-miR-185	NPTX1	neuronal pentraxin I	151	-15.6
bta-miR-185	NR1D1	nuclear receptor subfamily 1 group D member 1	159	-22.69
bta-miR-185	NRBF2	nuclear receptor binding factor 2	157	-18.68
bta-miR-185	NRGN	neurogranin (protein kinase C substrate, RC3)	151	-20.17
bta-miR-185	NRM	nurim (nuclear envelope membrane protein)	151	-16.84
bta-miR-185	NRXN2	neurexin 2	158	-21.96
bta-miR-185	NUDT2	nudix hydrolase 2	161	-17.41
bta-miR-185	NUDT3	nudix hydrolase 3	459	-55.99
bta-miR-185	NWD1	NACHT and WD repeat domain containing 1	160	-16.93
bta-miR-185	OCRL	oculocerebrorenal syndrome of Lowe	154	-16.03
bta-miR-185	ODF1	outer dense fiber of sperm tails 1	155	-16.16
bta-miR-185	OGDHL	oxoglutarate dehydrogenase-like	150	-18.76
bta-miR-185	OLFML3	olfactomedin like 3	153	-22.04
bta-miR-185	OSBPL7	oxysterol binding protein like 7	304	-37
bta-miR-185	OVOL1	ovo like zinc finger 1	153	-22.65
bta-miR-185	P4HA1	prolyl 4-hydroxylase, alpha polypeptide I	160	-19.01
bta-miR-185	PACSIN1	protein kinase C and casein kinase substrate in neurons 1	300	-33.72
bta-miR-185	PADI1	peptidyl arginine deiminase, type I	151	-23.98
bta-miR-185	PAK7	p21 protein (Cdc42/Rac)-activated kinase 7	157	-17.87
bta-miR-185	PCBP4	poly(rC) binding protein 4	154	-20.74
bta-miR-185	PDGFRB	platelet derived growth factor receptor beta	172	-29.29
bta-miR-185	PDIA6	protein disulfide isomerase family A member 6	166	-19.71
bta-miR-185	PDK2	pyruvate dehydrogenase kinase 2	152	-22.94
bta-miR-185	PEA15	phosphoprotein enriched in astrocytes 15	155	-25.48
bta-miR-185	PEX11B	peroxisomal biogenesis factor 11 beta	160	-23.31
bta-miR-185	PEX14	peroxisomal biogenesis factor 14	156	-20.78
bta-miR-185	PEX19	peroxisomal biogenesis factor 19	306	-41.15
bta-miR-185	PFKL	phosphofructokinase, liver	282	-36.31
bta-miR-185	PGAP2	post-GPI attachment to proteins 2	152	-16.55
bta-miR-185	PGAP3	post-GPI attachment to proteins 3	154	-17.24
bta-miR-185	PGM1	phosphoglucomutase 1	156	-24.06
bta-miR-185	PHACTR4	phosphatase and actin regulator 4	151	-19.57
bta-miR-185	PHF12	PHD finger protein 12	154	-19.17
bta-miR-185	PHF24	PHD finger protein 24	163	-21.67
bta-miR-185	PHYHIP	phytanoyl-CoA 2-hydroxylase interacting protein	184	-32.57
bta-miR-185	PIGR	polymeric immunoglobulin receptor	165	-33.46
bta-miR-185	PKLR	pyruvate kinase, liver and RBC	159	-17.31
bta-miR-185	PLA2G2F	phospholipase A2 group IIF	310	-44.73
bta-miR-185	PLBD2	phospholipase B domain containing 2	155	-19.78
bta-miR-185	PLCB3	phospholipase C beta 3	301	-33.45
bta-miR-185	PLCD1	phospholipase C delta 1	151	-20.65
bta-miR-185	PLEKHG5	pleckstrin homology and RhoGEF domain containing G5	154	-20.41
bta-miR-185	PLS3	plastin 3	156	-17.24
bta-miR-185	PNOC	prepronociceptin	152	-17.72
bta-miR-185	POLDIP3	polymerase (DNA-directed), delta interacting protein 3	155	-19.24
bta-miR-185	POLR3GL	polymerase (RNA) III (DNA directed) polypeptide G (32kD)-like	297	-30.6
bta-miR-185	PORCN	porcupine homolog (Drosophila)	295	-37.42
bta-miR-185	PPIL2	peptidylprolyl isomerase like 2	150	-19.54
bta-miR-185	PPIL4	peptidylprolyl isomerase like 4	310	-37.88
bta-miR-185	PPP1R11	protein phosphatase 1 regulatory inhibitor subunit 11	605	-74.85
bta-miR-185	PPP1R13L	protein phosphatase 1 regulatory subunit 13 like	158	-20.17
bta-miR-185	PPP2R5C	protein phosphatase 2 regulatory subunit B', gamma	150	-21.81
bta-miR-185	PRKAA1	protein kinase, AMP-activated, alpha 1 catalytic subunit	284	-31.36
bta-miR-185	PRMT6	protein arginine methyltransferase 6	152	-16.14
bta-miR-185	PRMT9	protein arginine methyltransferase 9	159	-22.87
bta-miR-185	PROCA1	protein interacting with cyclin A1	163	-20.45
bta-miR-185	PRRC2B	proline-rich coiled-coil 2B	160	-21.2
bta-miR-185	PRRT1	proline-rich transmembrane protein 1	154	-16.26
bta-miR-185	PRSS53	protease, serine 53	172	-30.52
bta-miR-185	PSAP	prosaposin	162	-22.85
bta-miR-185	PSEN1	presenilin 1	155	-16.06
bta-miR-185	PTCRA	pre T-cell antigen receptor alpha	156	-16.35
bta-miR-185	PTDSS1	phosphatidylserine synthase 1	153	-21.92
bta-miR-185	PTK7	protein tyrosine kinase 7 (inactive)	152	-16.55
bta-miR-185	PTMS	parathymosin	302	-37.53
bta-miR-185	PTPN9	protein tyrosine phosphatase, non-receptor type 9	155	-19.27
bta-miR-185	PTPRK	protein tyrosine phosphatase, receptor type K	158	-22.57
bta-miR-185	PYGO2	pygopus family PHD finger 2	292	-32.95
bta-miR-185	PYM1	PYM homolog 1, exon junction complex associated factor	155	-19.36
bta-miR-185	R3HDM4	R3H domain containing 4	158	-25.63
bta-miR-185	RAB11FIP5	RAB11 family interacting protein 5 (class I)	152	-24.62
bta-miR-185	RAB29	RAB29, member RAS oncogene family	312	-43.51
bta-miR-185	RAB32	RAB32, member RAS oncogene family	157	-19.56
bta-miR-185	RAB36	RAB36, member RAS oncogene family	163	-23.47
bta-miR-185	RAB40C	RAB40C, member RAS oncogene family	150	-18.78
bta-miR-185	RAE1	ribonucleic acid export 1	151	-21.77
bta-miR-185	RALGAPB	Ral GTPase activating protein, beta subunit (non-catalytic)	150	-17.39
bta-miR-185	RANBP10	RAN binding protein 10	155	-20.02
bta-miR-185	RARA	retinoic acid receptor, alpha	163	-28.4
bta-miR-185	RAVER1	ribonucleoprotein, PTB-binding 1	303	-37.93
bta-miR-185	RBBP5	retinoblastoma binding protein 5	155	-21.17
bta-miR-185	RBFOX3	RNA binding protein, fox-1 homolog (C. elegans) 3	154	-24.97
bta-miR-185	RBM23	RNA binding motif protein 23	316	-46.28
bta-miR-185	RCAN1	regulator of calcineurin 1	159	-19.89
bta-miR-185	REEP1	receptor accessory protein 1	153	-22.08
bta-miR-185	RFWD2	ring finger and WD repeat domain 2, E3 ubiquitin protein ligase	151	-22.53
bta-miR-185	RHOT1	ras homolog family member T1	160	-23.7
bta-miR-185	RIC3	RIC3 acetylcholine receptor chaperone	164	-23.75
bta-miR-185	RICTOR	RPTOR independent companion of MTOR, complex 2	171	-27.14
bta-miR-185	RIPK4	receptor interacting serine/threonine kinase 4	153	-18.84
bta-miR-185	RNF5	ring finger protein 5, E3 ubiquitin protein ligase	316	-36.64
bta-miR-185	RPH3A	rabphilin 3A	457	-51.15
bta-miR-185	RPS6KA2	ribosomal protein S6 kinase, 90kDa, polypeptide 2	154	-19.38
bta-miR-185	RPS8	ribosomal protein S8	151	-16.57
bta-miR-185	RRNAD1	ribosomal RNA adenine dimethylase domain containing 1	157	-18.59
bta-miR-185	RXRB	retinoid X receptor beta	157	-21.21
bta-miR-185	SAMM50	SAMM50 sorting and assembly machinery component	156	-25.11
bta-miR-185	SCAMP5	secretory carrier membrane protein 5	150	-21.71
bta-miR-185	SCARA5	scavenger receptor class A member 5	172	-26.6
bta-miR-185	SCP2D1	SCP2 sterol-binding domain containing 1	164	-20.86
bta-miR-185	SCRN1	secernin 1	289	-30.4
bta-miR-185	SDHC	succinate dehydrogenase complex subunit C	162	-24.71
bta-miR-185	SELE	selectin E	306	-36.4
bta-miR-185	SELO	selenoprotein O	150	-19.76
bta-miR-185	SEMA4A	semaphorin 4A	160	-21.54
bta-miR-185	SERPINB5	serpin peptidase inhibitor, clade B (ovalbumin), member 5	292	-37.02
bta-miR-185	SF1	splicing factor 1	157	-18.84
bta-miR-185	SGCA	sarcoglycan alpha	156	-18.72
bta-miR-185	SGMS1	sphingomyelin synthase 1	166	-20.93
bta-miR-185	SGPL1	sphingosine-1-phosphate lyase 1	152	-20.72
bta-miR-185	SGSM1	small G protein signaling modulator 1	151	-21.11
bta-miR-185	SH3BP4	SH3-domain binding protein 4	163	-22.45
bta-miR-185	SHF	Src homology 2 domain containing F	151	-20.9
bta-miR-185	SHISA2	shisa family member 2	174	-26.49
bta-miR-185	SIX1	SIX homeobox 1	158	-22.23
bta-miR-185	SLA	Src-like-adaptor	164	-24.97
bta-miR-185	SLC12A5	solute carrier family 12 (potassium/chloride transporter), member 5	154	-21.88
bta-miR-185	SLC13A4	solute carrier family 13 (sodium/sulfate symporter), member 4	313	-45.37
bta-miR-185	SLC17A7	solute carrier family 17 (vesicular glutamate transporter), member 7	300	-31.4
bta-miR-185	SLC19A3	solute carrier family 19 (thiamine transporter), member 3	168	-22.65
bta-miR-185	SLC1A4	solute carrier family 1 (glutamate/neutral amino acid transporter), member 4	159	-32.88
bta-miR-185	SLC25A19	solute carrier family 25 (mitochondrial thiamine pyrophosphate carrier), member 19	153	-20.57
bta-miR-185	SLC25A20	solute carrier family 25 (carnitine/acylcarnitine translocase), member 20	159	-21
bta-miR-185	SLC25A22	solute carrier family 25 (mitochondrial carrier: glutamate), member 22	453	-77.48
bta-miR-185	SLC25A25	solute carrier family 25 (mitochondrial carrier; phosphate carrier), member 25	157	-18.92
bta-miR-185	SLC28A1	solute carrier family 28 (concentrative nucleoside transporter), member 1	301	-38.41
bta-miR-185	SLC35A2	solute carrier family 35 (UDP-galactose transporter), member A2	151	-19.66
bta-miR-185	SLC35F5	solute carrier family 35 member F5	152	-19.96
bta-miR-185	SLC37A2	solute carrier family 37 (glucose-6-phosphate transporter), member 2	152	-17.25
bta-miR-185	SLC38A7	solute carrier family 38 member 7	152	-21.22
bta-miR-185	SLC39A14	solute carrier family 39 (zinc transporter), member 14	299	-34.65
bta-miR-185	SLC39A7	solute carrier family 39 (zinc transporter), member 7	151	-23.07
bta-miR-185	SLC4A1	solute carrier family 4 (anion exchanger), member 1 (Diego blood group)	159	-24.96
bta-miR-185	SLC6A7	solute carrier family 6 (neurotransmitter transporter), member 7	158	-16.92
bta-miR-185	SLC7A8	solute carrier family 7 (amino acid transporter light chain, L system), member 8	305	-38.55
bta-miR-185	SLF2	SMC5-SMC6 complex localization factor 2	154	-20.28
bta-miR-185	SMAGP	small cell adhesion glycoprotein	151	-16.85
bta-miR-185	SMIM1	small integral membrane protein 1 (Vel blood group)	161	-16.92
bta-miR-185	SMPD4	sphingomyelin phosphodiesterase 4	184	-36.27
bta-miR-185	SMYD1	SET and MYND domain containing 1	150	-19.16
bta-miR-185	SNTA1	syntrophin alpha 1	152	-17.03
bta-miR-185	SNX11	sorting nexin 11	154	-22.36
bta-miR-185	SNX15	sorting nexin 15	152	-18.9
bta-miR-185	SPATA2	spermatogenesis associated 2	151	-18.58
bta-miR-185	SPTBN1	spectrin beta, non-erythrocytic 1	152	-16.05
bta-miR-185	SREBF2	sterol regulatory element binding transcription factor 2	300	-34.95
bta-miR-185	STX4	syntaxin 4	174	-32.39
bta-miR-185	STXBP1	syntaxin binding protein 1	152	-24.63
bta-miR-185	SUSD6	sushi domain containing 6	150	-19.92
bta-miR-185	SYT4	synaptotagmin 4	152	-17.95
bta-miR-185	TAF6	TATA-box binding protein associated factor 6	158	-20.54
bta-miR-185	TAL1	T-cell acute lymphocytic leukemia 1	150	-24.08
bta-miR-185	TBC1D17	TBC1 domain family member 17	153	-21.11
bta-miR-185	TBC1D19	TBC1 domain family member 19	288	-36.45
bta-miR-185	TBL2	transducin (beta)-like 2	310	-33.83
bta-miR-185	TBX19	T-box 19	154	-18.03
bta-miR-185	TBXA2R	thromboxane A2 receptor	153	-24.29
bta-miR-185	TCOF1	Treacher Collins-Franceschetti syndrome 1	150	-20.11
bta-miR-185	TECTB	tectorin beta	153	-18.13
bta-miR-185	TFAP4	transcription factor AP-4 (activating enhancer binding protein 4)	157	-25.86
bta-miR-185	TFCP2L1	transcription factor CP2-like 1	153	-21.06
bta-miR-185	TGFBRAP1	transforming growth factor beta receptor associated protein 1	169	-24.91
bta-miR-185	THBD	thrombomodulin	160	-18.28
bta-miR-185	THSD4	thrombospondin type 1 domain containing 4	153	-16.94
bta-miR-185	THY1	Thy-1 cell surface antigen	151	-21.39
bta-miR-185	TKTL2	transketolase-like 2	156	-17.91
bta-miR-185	TM6SF1	transmembrane 6 superfamily member 1	157	-20.98
bta-miR-185	TM9SF4	transmembrane 9 superfamily protein member 4	164	-20.37
bta-miR-185	TMBIM1	transmembrane BAX inhibitor motif containing 1	299	-37.93
bta-miR-185	TMCC2	transmembrane and coiled-coil domain family 2	150	-17.39
bta-miR-185	TMEM106A	transmembrane protein 106A	159	-20.58
bta-miR-185	TMEM109	transmembrane protein 109	150	-21.52
bta-miR-185	TMEM169	transmembrane protein 169	152	-15.51
bta-miR-185	TMEM184B	transmembrane protein 184B	285	-33.86
bta-miR-185	TMEM222	transmembrane protein 222	152	-20.84
bta-miR-185	TMEM229B	transmembrane protein 229B	155	-21.71
bta-miR-185	TMEM240	transmembrane protein 240	154	-21.61
bta-miR-185	TMEM246	transmembrane protein 246	163	-20.56
bta-miR-185	TMEM54	transmembrane protein 54	154	-21.09
bta-miR-185	TMEM59L	transmembrane protein 59 like	307	-33.44
bta-miR-185	TMEM63B	transmembrane protein 63B	155	-24.21
bta-miR-185	TMEM9	transmembrane protein 9	164	-26.09
bta-miR-185	TMEM92	transmembrane protein 92	158	-25.83
bta-miR-185	TMPRSS2	transmembrane protease, serine 2	157	-26.31
bta-miR-185	TMX3	thioredoxin-related transmembrane protein 3	309	-47.21
bta-miR-185	TNFRSF11B	tumor necrosis factor receptor superfamily member 11b	158	-17.78
bta-miR-185	TNFSF12	tumor necrosis factor (ligand) superfamily, member 12	159	-23.53
bta-miR-185	TNFSF13	tumor necrosis factor superfamily member 13	293	-33.84
bta-miR-185	TP53	tumor protein p53	155	-16.03
bta-miR-185	TPD52L2	tumor protein D52-like 2	170	-24.27
bta-miR-185	TPK1	thiamin pyrophosphokinase 1	166	-23.24
bta-miR-185	TRIB1	tribbles pseudokinase 1	286	-30.38
bta-miR-185	TRIM28	tripartite motif containing 28	150	-18.15
bta-miR-185	TRIM29	tripartite motif containing 29	151	-21.72
bta-miR-185	TRMT13	tRNA methyltransferase 13 homolog (S. cerevisiae)	150	-20.81
bta-miR-185	TSKU	tsukushi, small leucine rich proteoglycan	156	-18.33
bta-miR-185	TSPAN31	tetraspanin 31	154	-16.77
bta-miR-185	TUBGCP4	tubulin gamma complex associated protein 4	154	-17.46
bta-miR-185	TXNL4B	thioredoxin like 4B	156	-21.65
bta-miR-185	UBALD1	UBA-like domain containing 1	164	-29.4
bta-miR-185	UBL4B	ubiquitin like 4B	155	-22.16
bta-miR-185	UBR7	ubiquitin protein ligase E3 component n-recognin 7 (putative)	307	-40.18
bta-miR-185	UBXN7	UBX domain protein 7	151	-18.21
bta-miR-185	ULK3	unc-51 like kinase 3	323	-48.19
bta-miR-185	USB1	U6 snRNA biogenesis 1	154	-21.4
bta-miR-185	USH1C	Usher syndrome 1C	163	-20.23
bta-miR-185	USP22	ubiquitin specific peptidase 22	157	-19.41
bta-miR-185	USP46	ubiquitin specific peptidase 46	151	-18.25
bta-miR-185	USP5	ubiquitin specific peptidase 5 (isopeptidase T)	152	-16.06
bta-miR-185	VAMP1	vesicle associated membrane protein 1	299	-35.72
bta-miR-185	VAMP2	vesicle associated membrane protein 2	156	-19.67
bta-miR-185	VAT1	vesicle amine transport 1	150	-18.35
bta-miR-185	VEGFB	vascular endothelial growth factor B	159	-24.35
bta-miR-185	VEZF1	vascular endothelial zinc finger 1	153	-16.79
bta-miR-185	VIPAS39	VPS33B interacting protein, apical-basolateral polarity regulator, spe-39 homolog	151	-16.76
bta-miR-185	VSX1	visual system homeobox 1	155	-18
bta-miR-185	VWA3B	von Willebrand factor A domain containing 3B	315	-37.69
bta-miR-185	WBSCR17	Williams-Beuren syndrome chromosome region 17	150	-17.74
bta-miR-185	WDR45B	WD repeat domain 45B	154	-16.28
bta-miR-185	WDR46	WD repeat domain 46	151	-22.42
bta-miR-185	WDR81	WD repeat domain 81	153	-22.86
bta-miR-185	WDYHV1	WDYHV motif containing 1	150	-17.66
bta-miR-185	WIZ	widely interspaced zinc finger motifs	156	-18.53
bta-miR-185	WWP2	WW domain containing E3 ubiquitin protein ligase 2	156	-21.43
bta-miR-185	YIPF3	Yip1 domain family member 3	151	-15.19
bta-miR-185	YTHDF3	YTH N(6)-methyladenosine RNA binding protein 3	153	-16.64
bta-miR-185	ZC3HAV1	zinc finger CCCH-type, antiviral 1	156	-16.86
bta-miR-185	ZDHHC9	zinc finger, DHHC-type containing 9	154	-21.56
bta-miR-185	ZFYVE27	zinc finger, FYVE domain containing 27	152	-17.53
bta-miR-185	ZIC2	Zic family member 2	152	-20.25
bta-miR-185	ZNF384	zinc finger protein 384	296	-36.97
bta-miR-185	ZNF408	zinc finger protein 408	151	-23.65
bta-miR-185	ZNF75A	zinc finger protein 75a	320	-42.11
bta-miR-185	ZSCAN2	zinc finger and SCAN domain containing 2	160	-21.57
bta-miR-196b	AMN1	antagonist of mitotic exit network 1 homolog	154	-19.93
bta-miR-196b	ANKRD13C	ankyrin repeat domain 13C	157	-18.38
bta-miR-196b	AQP4	aquaporin 4	150	-17.21
bta-miR-196b	ARFGEF1	ADP ribosylation factor guanine nucleotide exchange factor 1	151	-22.03
bta-miR-196b	ASB16	ankyrin repeat and SOCS box containing 16	153	-17.5
bta-miR-196b	ATG14	autophagy related 14	157	-19.47
bta-miR-196b	ATP11B	ATPase, class VI, type 11B	160	-23.16
bta-miR-196b	ATXN7L3B	ataxin 7 like 3B	157	-19.82
bta-miR-196b	B3GNT3	UDP-GlcNAc:betaGal beta-1,3-N-acetylglucosaminyltransferase 3	151	-19.02
bta-miR-196b	CASK	calcium/calmodulin-dependent serine protein kinase (MAGUK family)	151	-21.18
bta-miR-196b	CCDC152	coiled-coil domain containing 152	155	-17.62
bta-miR-196b	CCNB1	cyclin B1	155	-18.45
bta-miR-196b	CD86	CD86 molecule	160	-15.67
bta-miR-196b	CDCA7	cell division cycle associated 7	307	-35.19
bta-miR-196b	CEBPG	CCAAT/enhancer binding protein gamma	153	-18.69
bta-miR-196b	CHD3	chromodomain helicase DNA binding protein 3	163	-29.9
bta-miR-196b	CHMP2B	charged multivesicular body protein 2B	165	-19.48
bta-miR-196b	CNOT7	CCR4-NOT transcription complex subunit 7	156	-16.96
bta-miR-196b	COL1A2	collagen type I alpha 2	155	-18.2
bta-miR-196b	CPNE3	copine III	153	-18.31
bta-miR-196b	CYSLTR2	cysteinyl leukotriene receptor 2	158	-16.7
bta-miR-196b	DAAM1	dishevelled associated activator of morphogenesis 1	153	-18.39
bta-miR-196b	DHFR	dihydrofolate reductase	158	-20.13
bta-miR-196b	DIRC2	disrupted in renal carcinoma 2	150	-21.69
bta-miR-196b	DRC7	dynein regulatory complex subunit 7	159	-21.89
bta-miR-196b	EDEM1	ER degradation enhancer, mannosidase alpha-like 1	151	-15.99
bta-miR-196b	EDN1	endothelin 1	169	-25.7
bta-miR-196b	ERG	v-ets avian erythroblastosis virus E26 oncogene homolog	164	-21.72
bta-miR-196b	EVI2B	ecotropic viral integration site 2B	156	-20.56
bta-miR-196b	EZH1	enhancer of zeste 1 polycomb repressive complex 2 subunit	300	-35.44
bta-miR-196b	FAM117B	family with sequence similarity 117, member B	156	-15.65
bta-miR-196b	FAM162B	family with sequence similarity 162 member B	158	-22.28
bta-miR-196b	FAS	Fas cell surface death receptor	152	-16.64
bta-miR-196b	FMO5	flavin containing monooxygenase 5	155	-16.4
bta-miR-196b	FRMD4B	FERM domain containing 4B	155	-16.51
bta-miR-196b	GAS7	growth arrest specific 7	165	-17.78
bta-miR-196b	GIN1	gypsy retrotransposon integrase 1	156	-16.26
bta-miR-196b	GLG1	golgi glycoprotein 1	162	-24.95
bta-miR-196b	GLTP	glycolipid transfer protein	163	-22.26
bta-miR-196b	GPR61	G protein-coupled receptor 61	156	-23.6
bta-miR-196b	HABP4	hyaluronan binding protein 4	150	-15.07
bta-miR-196b	HCLS1	hematopoietic cell-specific Lyn substrate 1	153	-17.53
bta-miR-196b	HN1L	hematological and neurological expressed 1-like	156	-21.21
bta-miR-196b	HSD17B3	hydroxysteroid (17-beta) dehydrogenase 3	165	-23.7
bta-miR-196b	IDH1	isocitrate dehydrogenase 1 (NADP+)	156	-19.32
bta-miR-196b	IGF2BP3	insulin like growth factor 2 mRNA binding protein 3	285	-25.22
bta-miR-196b	ITGA3	integrin subunit alpha 3	156	-19.41
bta-miR-196b	KANSL2	KAT8 regulatory NSL complex subunit 2	158	-18.55
bta-miR-196b	KCNRG	potassium channel regulator	151	-18.64
bta-miR-196b	LELP1	late cornified envelope-like proline-rich 1	150	-17.44
bta-miR-196b	LRRC10	leucine rich repeat containing 10	150	-18.4
bta-miR-196b	LRRC10B	leucine rich repeat containing 10B	158	-24.18
bta-miR-196b	MAP2K3	mitogen-activated protein kinase kinase 3	155	-22.75
bta-miR-196b	MBNL2	muscleblind-like splicing regulator 2	165	-24.83
bta-miR-196b	MFSD13A	major facilitator superfamily domain containing 13A	159	-25.27
bta-miR-196b	MFSD8	major facilitator superfamily domain containing 8	291	-31.15
bta-miR-196b	MMS22L	MMS22 like, DNA repair protein	155	-21.56
bta-miR-196b	MRPL53	mitochondrial ribosomal protein L53	155	-18.22
bta-miR-196b	MRS2	MRS2, magnesium transporter	161	-16.33
bta-miR-196b	MSANTD4	Myb/SANT-like DNA-binding domain containing 4 with coiled-coils	163	-19.91
bta-miR-196b	MTCH2	mitochondrial carrier 2	150	-17.82
bta-miR-196b	MTTP	microsomal triglyceride transfer protein	155	-17.08
bta-miR-196b	MYO19	myosin XIX	150	-20.82
bta-miR-196b	NCDN	neurochondrin	163	-26.05
bta-miR-196b	NECAP2	NECAP endocytosis associated 2	151	-15.04
bta-miR-196b	NPR1	natriuretic peptide receptor 1	161	-16.52
bta-miR-196b	NRAS	neuroblastoma RAS viral (v-ras) oncogene homolog	292	-31.44
bta-miR-196b	NRIP3	nuclear receptor interacting protein 3	151	-15.83
bta-miR-196b	ORMDL1	ORMDL sphingolipid biosynthesis regulator 1	159	-17.74
bta-miR-196b	P2RY12	purinergic receptor P2Y, G-protein coupled, 12	151	-17.93
bta-miR-196b	PDE1A	phosphodiesterase 1A	155	-17.5
bta-miR-196b	PIK3IP1	phosphoinositide-3-kinase interacting protein 1	156	-19.55
bta-miR-196b	PIP5K1C	phosphatidylinositol-4-phosphate 5-kinase, type I, gamma	152	-21.71
bta-miR-196b	POGK	pogo transposable element with KRAB domain	154	-18.59
bta-miR-196b	POLR3D	polymerase (RNA) III (DNA directed) polypeptide D, 44kDa	150	-16.57
bta-miR-196b	PPIE	peptidylprolyl isomerase E	151	-18.58
bta-miR-196b	PTGDR	prostaglandin D2 receptor (DP)	157	-15.69
bta-miR-196b	PTGIS	prostaglandin I2 (prostacyclin) synthase	154	-17.81
bta-miR-196b	RANBP10	RAN binding protein 10	159	-20.69
bta-miR-196b	RCC2	regulator of chromosome condensation 2	155	-18.45
bta-miR-196b	RDX	radixin	159	-16.01
bta-miR-196b	RGL2	ral guanine nucleotide dissociation stimulator-like 2	164	-20.32
bta-miR-196b	RICTOR	RPTOR independent companion of MTOR, complex 2	294	-24.1
bta-miR-196b	RXFP2	relaxin/insulin-like family peptide receptor 2	153	-18.97
bta-miR-196b	SAMSN1	SAM domain, SH3 domain and nuclear localization signals 1	150	-15.78
bta-miR-196b	SEC24A	SEC24 homolog A, COPII coat complex component	160	-21.32
bta-miR-196b	SEMA4F	ssemaphorin 4F	159	-22.87
bta-miR-196b	SLC22A5	solute carrier family 22 (organic cation/carnitine transporter), member 5	296	-33.55
bta-miR-196b	SLC25A22	solute carrier family 25 (mitochondrial carrier: glutamate), member 22	153	-24.13
bta-miR-196b	SLC35B1	solute carrier family 35 member B1	159	-17.64
bta-miR-196b	SLC9A6	solute carrier family 9, subfamily A (NHE6, cation proton antiporter 6), member 6	292	-30.09
bta-miR-196b	SMYD1	SET and MYND domain containing 1	153	-16.97
bta-miR-196b	SNX16	sorting nexin 16	154	-17.52
bta-miR-196b	SPARC	secreted protein, acidic, cysteine-rich (osteonectin)	150	-15.84
bta-miR-196b	TCF7	transcription factor 7 (T-cell specific, HMG-box)	167	-18.94
bta-miR-196b	TEAD3	TEA domain transcription factor 3	151	-20.18
bta-miR-196b	TM9SF4	transmembrane 9 superfamily protein member 4	162	-19.95
bta-miR-196b	TMEM143	transmembrane protein 143	163	-22.39
bta-miR-196b	TMEM185B	transmembrane protein 185B	156	-21.37
bta-miR-196b	TMEM254	transmembrane protein 254	153	-19.54
bta-miR-196b	TMEM52B	transmembrane protein 52B	152	-18.88
bta-miR-196b	TMX1	thioredoxin-related transmembrane protein 1	161	-18.67
bta-miR-196b	TNK2	tyrosine kinase, non-receptor, 2	156	-23.32
bta-miR-196b	TRIB1	tribbles pseudokinase 1	164	-25.11
bta-miR-196b	TSPAN12	tetraspanin 12	161	-18.34
bta-miR-196b	TTC3	tetratricopeptide repeat domain 3	155	-16.77
bta-miR-196b	TTLL11	tubulin tyrosine ligase like11	157	-19.6
bta-miR-196b	UBA6	ubiquitin-like modifier activating enzyme 6	160	-20.22
bta-miR-196b	USP53	ubiquitin specific peptidase 53	153	-17.05
bta-miR-196b	XBP1	X-box binding protein 1	157	-17.96
bta-miR-196b	YWHAB	tyrosine 3-monooxygenase/tryptophan 5-monooxygenase activation protein, beta	150	-17.06
bta-miR-196b	ZDHHC9	zinc finger, DHHC-type containing 9	153	-24.07
bta-miR-196b	ZMYND11	zinc finger, MYND-type containing 11	312	-27.32
bta-miR-196b	ZNF200	zinc finger protein 200	156	-16.83
bta-miR-196b	ZNF341	zinc finger protein 341	157	-18.71
bta-miR-196b	ZNF583	zinc finger protein 583	158	-17.72
bta-miR-205	ABCA9	ATP binding cassette subfamily A member 9	155	-16.21
bta-miR-205	ABHD12	abhydrolase domain containing 12	157	-21.68
bta-miR-205	ABI2	abl-interactor 2	161	-24.07
bta-miR-205	ABR	active BCR-related	153	-18.4
bta-miR-205	ACAD10	acyl-CoA dehydrogenase family, member 10	150	-20.35
bta-miR-205	ACOT9	acyl-CoA thioesterase 9	316	-47.8
bta-miR-205	ACP2	acid phosphatase 2, lysosomal	158	-21.69
bta-miR-205	ACSL5	acyl-CoA synthetase long-chain family member 5	312	-40.76
bta-miR-205	ADAMTS2	ADAM metallopeptidase with thrombospondin type 1 motif 2	160	-23.34
bta-miR-205	ADAMTS9	ADAM metallopeptidase with thrombospondin type 1 motif 9	152	-20.1
bta-miR-205	ADAP2	ArfGAP with dual PH domains 2	161	-23.76
bta-miR-205	ADGRF2	adhesion G protein-coupled receptor F2	159	-21.34
bta-miR-205	ADH4	alcohol dehydrogenase 4 (class II), pi polypeptide	157	-26.19
bta-miR-205	AMT	aminomethyltransferase	150	-15.79
bta-miR-205	AP1AR	adaptor related protein complex 1 associated regulatory protein	150	-17.32
bta-miR-205	AP1G1	adaptor related protein complex 1 gamma 1 subunit	152	-17.7
bta-miR-205	AP1S3	adaptor related protein complex 1 sigma 3 subunit	151	-16.28
bta-miR-205	AP5M1	adaptor related protein complex 5, mu 1 subunit	155	-18.84
bta-miR-205	ARHGAP30	Rho GTPase activating protein 30	152	-21.04
bta-miR-205	ARMC1	armadillo repeat containing 1	152	-15.91
bta-miR-205	ARMC8	armadillo repeat containing 8	152	-19.89
bta-miR-205	ASCL2	achaete-scute family bHLH transcription factor 2	172	-25.71
bta-miR-205	B4GALT4	UDP-Gal:betaGlcNAc beta 1,4- galactosyltransferase, polypeptide 4	280	-25.44
bta-miR-205	B4GALT6	UDP-Gal:betaGlcNAc beta 1,4- galactosyltransferase, polypeptide 6	162	-21.82
bta-miR-205	BAZ1B	bromodomain adjacent to zinc finger domain 1B	297	-35.66
bta-miR-205	BCCIP	BRCA2 and CDKN1A interacting protein	156	-15.63
bta-miR-205	BMPR1B	bone morphogenetic protein receptor type IB	152	-18.32
bta-miR-205	CALCRL	calcitonin receptor like receptor	285	-25.08
bta-miR-205	CALHM2	calcium homeostasis modulator 2	156	-16.63
bta-miR-205	CAMKV	CaM kinase-like vesicle-associated	321	-48.33
bta-miR-205	CASC3	cancer susceptibility candidate 3	151	-17.27
bta-miR-205	CAT	catalase	162	-22.75
bta-miR-205	CBR3	carbonyl reductase 3	159	-18.42
bta-miR-205	CBX6	chromobox 6	167	-26.25
bta-miR-205	CD247	CD247 molecule	151	-26.64
bta-miR-205	CD82	CD82 molecule	150	-19.23
bta-miR-205	CDC27	cell division cycle 27	282	-32.42
bta-miR-205	CDC42BPB	CDC42 binding protein kinase beta	157	-25.4
bta-miR-205	CENPO	centromere protein O	154	-18.96
bta-miR-205	CFL2	cofilin 2	150	-16.69
bta-miR-205	CHD2	chromodomain helicase DNA binding protein 2	150	-20.24
bta-miR-205	CHN1	chimerin 1	286	-32.32
bta-miR-205	CITED4	Cbp/p300-interacting transactivator, with Glu/Asp rich carboxy-terminal domain, 4	154	-22.43
bta-miR-205	CMTM4	CKLF-like MARVEL transmembrane domain containing 4	295	-27.94
bta-miR-205	CNGA1	cyclic nucleotide gated channel alpha 1	152	-19.83
bta-miR-205	COL16A1	collagen type XVI alpha 1	159	-18.92
bta-miR-205	CORO2A	coronin 2A	296	-25.71
bta-miR-205	CRACR2B	calcium release activated channel regulator 2B	150	-17.66
bta-miR-205	CRISPLD2	cysteine-rich secretory protein LCCL domain containing 2	153	-24.48
bta-miR-205	DAB2	Dab, mitogen-responsive phosphoprotein, homolog 2 (Drosophila)	150	-17.04
bta-miR-205	DBNDD1	dysbindin (dystrobrevin binding protein 1) domain containing 1	155	-17.95
bta-miR-205	DNAJB2	DnaJ heat shock protein family (Hsp40) member B2	151	-20.07
bta-miR-205	DNAJC18	DnaJ heat shock protein family (Hsp40) member C18	157	-21.48
bta-miR-205	DNALI1	dynein, axonemal, light intermediate chain 1	165	-32.32
bta-miR-205	DOK4	docking protein 4	153	-18.02
bta-miR-205	DPT	dermatopontin	171	-29.66
bta-miR-205	DSC1	desmocollin 1	150	-15.8
bta-miR-205	DSG2	desmoglein 2	151	-19.62
bta-miR-205	DTNA	dystrobrevin alpha	153	-24.38
bta-miR-205	EAPP	E2F-associated phosphoprotein	151	-17.15
bta-miR-205	ENC1	ectodermal-neural cortex 1	293	-36.28
bta-miR-205	ERBB3	erb-b2 receptor tyrosine kinase 3	158	-22.93
bta-miR-205	FAM105A	family with sequence similarity 105 member A	155	-15.37
bta-miR-205	FAM117A	family with sequence similarity 117 member A	157	-26.11
bta-miR-205	FAM177A1	family with sequence similarity 177 member A1	287	-29.81
bta-miR-205	FERMT1	fermitin family member 1	159	-21.57
bta-miR-205	FGF2	fibroblast growth factor 2	150	-17.31
bta-miR-205	FITM2	fat storage-inducing transmembrane protein 2	164	-23.9
bta-miR-205	FN3KRP	fructosamine 3 kinase related protein	162	-25.9
bta-miR-205	FNDC5	fibronectin type III domain containing 5	302	-46.43
bta-miR-205	FXYD3	FXYD domain containing ion transport regulator 3	159	-23.15
bta-miR-205	GATB	glutamyl-tRNA(Gln) amidotransferase, subunit B	175	-26.93
bta-miR-205	GDPD5	glycerophosphodiester phosphodiesterase domain containing 5	151	-17.18
bta-miR-205	GFI1	growth factor independent 1 transcription repressor	156	-26.72
bta-miR-205	GGA2	golgi-associated, gamma adaptin ear containing, ARF binding protein 2	159	-27.55
bta-miR-205	GID4	GID complex subunit 4 homolog	156	-18.28
bta-miR-205	GMFB	glia maturation factor, beta	152	-15.15
bta-miR-205	GNA15	guanine nucleotide binding protein (G protein), alpha 15 (Gq class)	151	-19.82
bta-miR-205	GPRC5A	G protein-coupled receptor, class C, group 5, member A	308	-37.55
bta-miR-205	GPT2	glutamic pyruvate transaminase (alanine aminotransferase) 2	152	-16.12
bta-miR-205	IFFO1	intermediate filament family orphan 1	156	-27.64
bta-miR-205	INPPL1	inositol polyphosphate phosphatase like 1	154	-22.44
bta-miR-205	ITIH5	inter-alpha-trypsin inhibitor heavy chain family member 5	150	-21.98
bta-miR-205	KCNJ10	potassium channel, inwardly rectifying subfamily J, member 10	150	-26.39
bta-miR-205	KLHL29	kelch like family member 29	161	-21.04
bta-miR-205	KLHL33	kelch like family member 33	304	-48.28
bta-miR-205	KRT72	keratin 72, type II	156	-20.44
bta-miR-205	KRT74	keratin 74, type II	150	-15.26
bta-miR-205	LEP	leptin	150	-19.41
bta-miR-205	LIMS2	LIM-type zinc finger domains 2	150	-16.32
bta-miR-205	LYZ	lysozyme	151	-15.19
bta-miR-205	MAGI3	membrane associated guanylate kinase, WW and PDZ domain containing 3	301	-36.69
bta-miR-205	MAP3K12	mitogen-activated protein kinase kinase kinase 12	163	-23.78
bta-miR-205	MAP6D1	MAP6 domain containing 1	155	-17.45
bta-miR-205	MAP7	microtubule associated protein 7	159	-17.7
bta-miR-205	MAPK14	mitogen-activated protein kinase 14	150	-15.59
bta-miR-205	MFNG	MFNG O-fucosylpeptide 3-beta-N-acetylglucosaminyltransferase	155	-16.27
bta-miR-205	MGRN1	mahogunin ring finger 1, E3 ubiquitin protein ligase	290	-34.95
bta-miR-205	MMD	monocyte to macrophage differentiation-associated	151	-16.07
bta-miR-205	MPZL3	myelin protein zero like 3	167	-20.21
bta-miR-205	MYOZ3	myozenin 3	156	-21.14
bta-miR-205	NDUFA4	NDUFA4, mitochondrial complex associated	152	-16.53
bta-miR-205	NECAP1	NECAP endocytosis associated 1	292	-29.62
bta-miR-205	NOV	nephroblastoma overexpressed	152	-15.89
bta-miR-205	NUDT9	nudix hydrolase 9	168	-19.02
bta-miR-205	NXPE4	neurexophilin and PC-esterase domain family, member 4	151	-23.16
bta-miR-205	OXA1L	oxidase (cytochrome c) assembly 1-like	152	-17.58
bta-miR-205	P2RY13	purinergic receptor P2Y, G-protein coupled, 13	151	-19.34
bta-miR-205	PAX5	paired box 5	151	-20.44
bta-miR-205	PDRG1	p53 and DNA damage regulated 1	317	-45.62
bta-miR-205	PDZD3	PDZ domain containing 3	161	-25.99
bta-miR-205	PEA15	phosphoprotein enriched in astrocytes 15	160	-22.5
bta-miR-205	PGAP3	post-GPI attachment to proteins 3	151	-16.65
bta-miR-205	PHC2	polyhomeotic homolog 2	155	-25.14
bta-miR-205	PHF2	PHD finger protein 2	152	-15.47
bta-miR-205	PI16	peptidase inhibitor 16	150	-20.78
bta-miR-205	PINK1	PTEN induced putative kinase 1	154	-22.56
bta-miR-205	PLA2R1	phospholipase A2 receptor 1	150	-15.21
bta-miR-205	POC1B	POC1 centriolar protein B	156	-16.82
bta-miR-205	POLD3	polymerase (DNA-directed), delta 3, accessory subunit	159	-16.33
bta-miR-205	POLR3GL	polymerase (RNA) III (DNA directed) polypeptide G (32kD)-like	168	-29.08
bta-miR-205	PPP1R3C	protein phosphatase 1 regulatory subunit 3C	156	-21.48
bta-miR-205	PRPF38A	pre-mRNA processing factor 38A	321	-38.92
bta-miR-205	PTPRC	protein tyrosine phosphatase, receptor type C	154	-22.15
bta-miR-205	RALGAPB	Ral GTPase activating protein, beta subunit (non-catalytic)	150	-16.09
bta-miR-205	RBFOX3	RNA binding protein, fox-1 homolog (C. elegans) 3	151	-18.51
bta-miR-205	RDH8	retinol dehydrogenase 8 (all-trans)	151	-17.71
bta-miR-205	RGS16	regulator of G-protein signaling 16	159	-25.85
bta-miR-205	RND3	Rho family GTPase 3	150	-17.35
bta-miR-205	RTP5	receptor (chemosensory) transporter protein 5 (putative)	161	-25.78
bta-miR-205	S100B	S100 calcium binding protein B	161	-19.24
bta-miR-205	SCD5	stearoyl-CoA desaturase 5	155	-18.76
bta-miR-205	SCRN1	secernin 1	302	-42.42
bta-miR-205	SEH1L	SEH1 like nucleoporin	153	-18.25
bta-miR-205	SEPN1	selenoprotein N, 1	151	-15.39
bta-miR-205	SFTPA1	surfactant protein A1	150	-16.89
bta-miR-205	SLC35A1	solute carrier family 35 (CMP-sialic acid transporter), member A1	150	-17.41
bta-miR-205	SLC35C1	solute carrier family 35 (GDP-fucose transporter), member C1	155	-15.74
bta-miR-205	SLC38A10	solute carrier family 38 member 10	151	-20.21
bta-miR-205	SLC39A8	solute carrier family 39 (zinc transporter), member 8	159	-23.91
bta-miR-205	SLC39A9	solute carrier family 39 member 9	159	-15.37
bta-miR-205	SLC6A1	solute carrier family 6 (neurotransmitter transporter), member 1	152	-19.37
bta-miR-205	SLC6A7	solute carrier family 6 (neurotransmitter transporter), member 7	154	-21.82
bta-miR-205	SMG7	SMG7 nonsense mediated mRNA decay factor	164	-25.22
bta-miR-205	SNAP47	synaptosome associated protein 47kDa	152	-20.26
bta-miR-205	SNF8	SNF8, ESCRT-II complex subunit	155	-25.28
bta-miR-205	SNX11	sorting nexin 11	160	-24.96
bta-miR-205	SOAT2	sterol O-acyltransferase 2	151	-20.89
bta-miR-205	SPTA1	spectrin alpha, erythrocytic 1	155	-25.35
bta-miR-205	SRD5A1	steroid-5-alpha-reductase, alpha polypeptide 1 (3-oxo-5 alpha-steroid delta 4-dehydrogenase alpha 1)	152	-19.69
bta-miR-205	STK38L	serine/threonine kinase 38 like	281	-24.24
bta-miR-205	SUSD4	sushi domain containing 4	150	-19.88
bta-miR-205	SYT13	synaptotagmin 13	152	-16.08
bta-miR-205	TAT	tyrosine aminotransferase	156	-18.88
bta-miR-205	TBC1D20	TBC1 domain family member 20	152	-22.69
bta-miR-205	TBX18	T-box 18	285	-25.9
bta-miR-205	TCP11L2	t-complex 11, testis-specific-like 2	288	-26.13
bta-miR-205	TIFA	TRAF-interacting protein with forkhead-associated domain	281	-30.77
bta-miR-205	TM9SF3	transmembrane 9 superfamily member 3	157	-20.04
bta-miR-205	TMCC2	transmembrane and coiled-coil domain family 2	158	-24.55
bta-miR-205	TMEM107	transmembrane protein 107	163	-21.71
bta-miR-205	TMEM136	transmembrane protein 136	307	-31.8
bta-miR-205	TMEM161A	transmembrane protein 161A	287	-28.5
bta-miR-205	TMEM182	transmembrane protein 182	157	-24.27
bta-miR-205	TMEM213	transmembrane protein 213	150	-17.54
bta-miR-205	TMEM255A	transmembrane protein 255A	162	-17.72
bta-miR-205	TNFAIP8	TNF alpha induced protein 8	150	-20.94
bta-miR-205	TP53BP2	tumor protein p53 binding protein 2	154	-20.88
bta-miR-205	TRAF1	TNF receptor associated factor 1	150	-20.71
bta-miR-205	TTLL11	tubulin tyrosine ligase like11	286	-30.85
bta-miR-205	TTR	transthyretin	152	-26.71
bta-miR-205	TUSC5	tumor suppressor candidate 5	290	-31.41
bta-miR-205	UBE2N	ubiquitin conjugating enzyme E2N	153	-16.59
bta-miR-205	WDR43	WD repeat domain 43	287	-32.15
bta-miR-205	ZC3H10	zinc finger CCCH-type containing 10	152	-19.33
bta-miR-205	ZFP64	ZFP64 zinc finger protein	167	-23.16
bta-miR-205	ZNF483	zinc finger protein 483	160	-22.36
bta-miR-205	ZNF668	zinc finger protein 668	152	-21.56
bta-miR-205	ZPBP2	zona pellucida binding protein 2	155	-26.4
bta-miR-218	ABRA	actin binding Rho activating protein	292	-22.11
bta-miR-218	ACO1	aconitase 1	155	-18.6
bta-miR-218	ACTN1	actinin alpha 1	151	-17.83
bta-miR-218	AKAP10	A-kinase anchoring protein 10	151	-15
bta-miR-218	AKIRIN1	akirin 1	150	-16.69
bta-miR-218	AP3M1	adaptor related protein complex 3 mu 1 subunit	156	-16.59
bta-miR-218	APH1B	aph-1 homolog B, gamma secretase subunit	160	-16.6
bta-miR-218	APOLD1	apolipoprotein L domain containing 1	152	-16.01
bta-miR-218	ASB6	ankyrin repeat and SOCS box containing 6	171	-24.48
bta-miR-218	AZIN1	antizyme inhibitor 1	153	-16.99
bta-miR-218	BEST1	bestrophin 1	153	-17.18
bta-miR-218	BPHL	biphenyl hydrolase-like (serine hydrolase)	170	-22.94
bta-miR-218	BSG	basigin (Ok blood group)	160	-22.5
bta-miR-218	CALU	calumenin	155	-15.78
bta-miR-218	CASP8	caspase 8	163	-15.51
bta-miR-218	CHODL	chondrolectin	157	-19.72
bta-miR-218	CHST2	carbohydrate (N-acetylglucosamine-6-O) sulfotransferase 2	153	-16.08
bta-miR-218	CHURC1	churchill domain containing 1	150	-15.45
bta-miR-218	CLUAP1	clusterin associated protein 1	157	-19.6
bta-miR-218	CORO2A	coronin 2A	150	-17.62
bta-miR-218	CSF3	colony stimulating factor 3	291	-26.17
bta-miR-218	DAGLB	diacylglycerol lipase, beta	161	-16.22
bta-miR-218	DAXX	death-domain associated protein	154	-17.26
bta-miR-218	DHX29	DEAH-box helicase 29	150	-16.98
bta-miR-218	DUS4L	dihydrouridine synthase 4-like	165	-15.1
bta-miR-218	EIF3B	eukaryotic translation initiation factor 3 subunit B	157	-16.81
bta-miR-218	ELOVL5	ELOVL fatty acid elongase 5	159	-18.44
bta-miR-218	EPM2A	epilepsy, progressive myoclonus type 2A, Lafora disease (laforin)	152	-15.22
bta-miR-218	EXOC5	exocyst complex component 5	159	-20.19
bta-miR-218	F2RL2	coagulation factor II thrombin receptor like 2	158	-21.2
bta-miR-218	FAM166B	family with sequence similarity 166 member B	157	-18.3
bta-miR-218	FAM168B	family with sequence similarity 168 member B	311	-35.43
bta-miR-218	FAM3C	family with sequence similarity 3 member C	291	-27.92
bta-miR-218	FAM53C	family with sequence similarity 53 member C	161	-20.94
bta-miR-218	FGF2	fibroblast growth factor 2	297	-29.96
bta-miR-218	GABRB3	gamma-aminobutyric acid (GABA) A receptor, beta 3	156	-16.66
bta-miR-218	GALNT12	polypeptide N-acetylgalactosaminyltransferase 12	153	-15.67
bta-miR-218	GATM	glycine amidinotransferase	151	-15.76
bta-miR-218	GDE1	glycerophosphodiester phosphodiesterase 1	151	-15.06
bta-miR-218	GHRHR	growth hormone releasing hormone receptor	156	-15.28
bta-miR-218	GLCE	glucuronic acid epimerase	151	-16.43
bta-miR-218	GNAO1	guanine nucleotide binding protein (G protein), alpha activating activity polypeptide O	158	-16.75
bta-miR-218	GNG4	guanine nucleotide binding protein (G protein), gamma 4	288	-25.43
bta-miR-218	GPAM	glycerol-3-phosphate acyltransferase, mitochondrial	302	-29.41
bta-miR-218	GPX5	glutathione peroxidase 5	151	-15.35
bta-miR-218	GTF2H3	general transcription factor IIH subunit 3	151	-16.91
bta-miR-218	HAPLN1	hyaluronan and proteoglycan link protein 1	443	-43.12
bta-miR-218	HAUS2	HAUS augmin like complex subunit 2	158	-16.07
bta-miR-218	HCLS1	hematopoietic cell-specific Lyn substrate 1	290	-31.36
bta-miR-218	HERPUD2	HERPUD family member 2	160	-18.75
bta-miR-218	HEXDC	hexosaminidase (glycosyl hydrolase family 20, catalytic domain) containing	157	-21.38
bta-miR-218	HOXA10	homeobox A10	154	-20
bta-miR-218	IFT57	intraflagellar transport 57	154	-17.83
bta-miR-218	ITM2C	integral membrane protein 2C	151	-15.62
bta-miR-218	KANK4	KN motif and ankyrin repeat domains 4	157	-15.92
bta-miR-218	KCNJ11	potassium channel, inwardly rectifying subfamily J, member 11	154	-15.54
bta-miR-218	KCTD7	potassium channel tetramerization domain containing 7	155	-16.32
bta-miR-218	KIF3B	kinesin family member 3B	154	-20.31
bta-miR-218	KLHL29	kelch like family member 29	297	-28.65
bta-miR-218	MAGEB16	melanoma antigen family B, 16	165	-21.78
bta-miR-218	MBNL2	muscleblind-like splicing regulator 2	157	-19.53
bta-miR-218	MDGA1	MAM domain containing glycosylphosphatidylinositol anchor 1	155	-16.49
bta-miR-218	MFSD5	major facilitator superfamily domain containing 5	154	-18.45
bta-miR-218	MOSPD1	motile sperm domain containing 1	286	-20.23
bta-miR-218	MRPS27	mitochondrial ribosomal protein S27	150	-15.25
bta-miR-218	MRVI1	murine retrovirus integration site 1 homolog	284	-28.76
bta-miR-218	MSX1	msh homeobox 1	156	-19.79
bta-miR-218	MYF5	myogenic factor 5	161	-16.33
bta-miR-218	NAB1	NGFI-A binding protein 1	163	-22.05
bta-miR-218	NACC1	nucleus accumbens associated 1, BEN and BTB (POZ) domain containing	295	-28.88
bta-miR-218	NCAN	neurocan	286	-30.56
bta-miR-218	NIFK	nucleolar protein interacting with the FHA domain of MKI67	167	-16.96
bta-miR-218	NOD2	nucleotide binding oligomerization domain containing 2	284	-29.06
bta-miR-218	NRIP3	nuclear receptor interacting protein 3	293	-28.95
bta-miR-218	OPTC	opticin	154	-17.98
[truncated: 2,038 more rows]
