# Supplementary material for: Identification and characterization of differentially expressed exosomal microRNAs in bovine milk infected with Staphylococcus aureus
Source: BMC Genomics. 2019 Dec 5;20:934. doi: 10.1186/s12864-019-6338-1 (PMC6896338; doi:10.1186/s12864-019-6338-1)
Supplement: Supplementary file 13 — Additional file 13: Table S6. a. Gene ontologies (biological process) enriched for target genes of 22 known DE miRNAs. b. Gene ontologies (cellular component) enriched for target genes of 22 known DE miRNAs. c. Gene ontologies (molecular function) enriched for target genes of 22 known DE miRNAs. [file 12864_2019_6338_MOESM13_ESM.xlsx]

## Sheet: Table S6a
Table S6a. Gene ontologies (biological process) enriched for target genes of 22 known DE miRNAs.
Category	GO ID	GO Term	Count	PValue	Genes	List Total	Pop Hits	Pop Total	Fold Enrichment	Bonferroni	Benjamini
biological_process	GO:0006886	intracellular protein transport	54	1.29341e-06	COPA, SEC24A, AP1B1, VIPAS39, MLPH, AP1G1, MYO7A, AP3S2, CLTC, CTTN, AP1S1, TBC1D14, AP3B2, RHOB, RAMP3, STX6, SEC23A, STX5, STX4, DYNLT1, AP4M1, RPH3A, TBC1D22A, BCAP31, SGSM1, SGSM3, TOM1, SLU7, TGFBRAP1, SNX11, SNX18, SNX9, AP1M1, RABGAP1, SYNDIG1, NAPG, COPZ1, DSCR3, AP3M2, CSE1L, AP3M1, STX16, AP3D1, SNAPIN, ARFIP1, HID1, COG3, AP2A2, TOM1L1, AP2A1, EVI5L, AP4B1, GGA2, PDCD6	2217	174	13824	1.93514	0.00585103	0.00585103
biological_process	GO:0043123	positive regulation of I-kappaB kinase/NF-kappaB signaling	40	2.54231e-05	MTDH, UBE2V1, FASLG, PINK1, GJA1, ANKRD17, TMED4, NOD2, MYD88, SHARPIN, MIER1, SLC35B2, CASP8, PLEKHG5, SHISA5, TICAM2, TNFRSF19, IL1B, CLEC6A, RHOC, CC2D1A, TRAF6, TRAF5, IL1A, IRAK1, PELI1, NDFIP2, MUL1, TRIM25, CD40, ECT2, PRKCB, TRAF3IP2, AJUBA, UBE2N, IKBKE, CARD11, PLK2, S100B, TRIM32	2217	127	13824	1.96392	0.108942	0.0560414
biological_process	GO:0016192	vesicle-mediated transport	28	0.000639442	COPA, ARFGAP2, AP1M1, AP1B1, NAPG, AP1G1, AP3S2, CLTC, ARFGEF1, AP1S3, TRAPPC6A, TRAPPC6B, AP3B2, JAGN1, RAB39B, NCK2, TRAPPC11, CHMP1A, AP2A2, ZFYVE27, AP2A1, FNBP1L, TGFBRAP1, MAPK8IP1, AP4B1, RAB10, GGA2, MON1B	2217	90	13824	1.93992	0.945091	0.619914
biological_process	GO:0070498	interleukin-1-mediated signaling pathway	8	0.00101021	IRAK2, EGR1, RPS6KA5, IRAK1, RPS6KA4, MAPK3, TRAF6, IL1A	2217	12	13824	4.15697	0.989803	0.682226
biological_process	GO:0006897	endocytosis	27	0.00147455	SNX9, SNX18, LDLR, WASF2, SNX7, NECAP2, RABGEF1, NECAP1, WIPF1, USP33, EHD2, UNC119, INPPL1, DPYSL2, MICALL1, AP2A2, NPC1, CSNK1D, RABEP1, USP20, TNK2, SNX12, SCARA5, SNX11, DNM2, SH3GL1	2217	90	13824	1.87064	0.998763	0.737891
biological_process	GO:0035556	intracellular signal transduction	63	0.00297259	ADCY7, CSPG4, PINK1, DSTYK, AKT1, PLCB3, MC1R, WNK4, CAB39, TLK2, SIK2, ARHGEF4, IRAK2, ZFP36, ARHGEF3, IRAK1, ARHGEF2, BRAF, SOCS2, PKN2, ECT2, MARK2, PRKCB, TYK2, PSEN1, PSEN2, GUCY1B3, NRBP2, ASB6, MKNK2, MKNK1, MYO9B, ASB13, ASB16, DGKA, PLCD3, PLCD4, PRKAA1, PLCD1, RASA3, STK38L, DCLK1, RASA2, TEC, DVL3, GUCY2F, ABR, NPR1, NPR2, DGKI, DNMBP, RPS6KA5, CDC42BPG, ICK, RASSF5, RPS6KA4, PLCG1, RP…	2217	276	13824	1.42331	0.999999	0.894719
biological_process	GO:0005978	glycogen biosynthetic process	8	0.00325406	AKT1, PRKAG3, PPP1R3C, NR1D1, PGM1, GYS1, AGL	2217	14	13824	3.56312	1	0.879069
biological_process	GO:0015758	glucose transport	7	0.00374908	AKT1, PRKAG3, BRAF, EDN1, STXBP3, KLF15, YES1	2217	11	13824	3.96802	1	0.881186
biological_process	GO:0051092	positive regulation of NF-kappaB transcription factor activity	26	0.00379488	TRAF1, RAB7B, MTDH, TNF, UBE2V1, TLR4, TRIM52, NOD2, MYD88, CAT, TRAF6, TRAF5, IRAK2, IRAK1, ARHGEF2, TRIM25, CD40, AGER, PRKCB, UBE2N, RPS6KA5, CARD11, TRAPPC9, TRIM32, RIPK4, EIF2AK2	2217	91	13824	1.78156	1	0.852906
biological_process	GO:0046325	negative regulation of glucose import	6	0.00385175	LEP, PEA15, GRB10, TNF, SIRT6, OSTN	2217	8	13824	4.67659	1	0.826385
biological_process	GO:0006006	glucose metabolic process	14	0.00464142	LEP, AKT1, GAPDHS, GALM, TNF, GCK, INPPL1, ALDH5A1, MAPK14, PGM1, PRKAA1, IGF2, PDHA1, KCNJ11	2217	38	13824	2.29727	1	0.853221
biological_process	GO:0046580	negative regulation of Ras protein signal transduction	9	0.00616497	MAPKAP1, RASAL3, RABGEF1, FBP1, SYNGAP1, RASA3, RAPGEF1, RASA1, RASA2	2217	19	13824	2.95364	1	0.903488
biological_process	GO:0060307	regulation of ventricular cardiac muscle cell membrane repolarization	7	0.00648795	SCN1B, GJA1, SCN4B, KCNE2, KCNE5, GJA5, SNTA1	2217	12	13824	3.63735	1	0.89686
biological_process	GO:0006956	complement activation	6	0.00752642	C8A, MASP1, C5, RGCC, C1R, C2	2217	9	13824	4.15697	1	0.913562
biological_process	GO:0042127	regulation of cell proliferation	36	0.00803561	E2F4, FGR, ERBB3, HP1BP3, BLK, EGLN3, CXCL10, RPA3, TAL1, TNFRSF11B, CDCA7, PLCD3, NDRG1, PLCD1, NOS2, FAS, YES1, FANCA, TEC, MAFG, TCF7, BRAF, MZB1, JTB, DUSP22, CD40, DBH, TYK2, HHEX, PLA2G4A, TFAP2A, DNMT1, NGFR, TNK2, GKN1, TBX19	2217	146	13824	1.53751	1	0.912867
biological_process	GO:0031663	lipopolysaccharide-mediated signaling pathway	11	0.00893681	IRAK2, AKT1, IRAK1, MTDH, TNF, MYD88, MAPK14, MAPK3, TLR4, NOS3, PTAFR	2217	28	13824	2.44964	1	0.921569
biological_process	GO:0001525	angiogenesis	33	0.0115445	CAV1, MYDGF, EFNA1, WASF2, ANPEP, CXCR3, MEIS1, GJA5, NOV, TSPAN12, TAL1, S1PR1, HAND1, XBP1, SERPINE1, PLCD3, RHOB, PLCD1, NOS3, CALCRL, VEZF1, FGF2, FN1, ANGPT4, EPAS1, SIRT1, THY1, VEGFB, LEP, CXCL17, MAPK14, PLXDC1, SEMA4A	2217	134	13824	1.5356	1	0.954903
biological_process	GO:0006612	protein targeting to membrane	8	0.0118611	RTP5, ATG4C, MYO1C, ATG4B, GOLGA7B, RABGEF1, ARL6, MICALL1	2217	17	13824	2.93433	1	0.950586
biological_process	GO:0006636	unsaturated fatty acid biosynthetic process	6	0.0130822	ELOVL1, ELOVL5, ELOVL3, DECR2, FADS2, SCD5	2217	10	13824	3.74127	1	0.956912
biological_process	GO:1903955	positive regulation of protein targeting to mitochondrion	18	0.0132792	MYBPC1, U2AF2, ATG13, PINK1, SAE1, POLR3A, NPEPPS, OSCP1, SREBF2, HSPA1L, GLS2, PSMB7, UBE2D3, STARD7, HNMT, MIS18A, UBL4B, WDR46	2217	61	13824	1.83997	1	0.951809
biological_process	GO:0051289	protein homotetramerization	14	0.0144381	ALDH5A1, SYT11, TRPA1, GPX3, RXRG, FBP1, CDA, CBR4, CAT, GNMT, CRYZ, KCNJ2, VASP, TK1	2217	43	13824	2.03015	1	0.956806
biological_process	GO:0042297	vocal learning	4	0.0144815	NRXN2, HTT, STRA6, FOXP2	2217	4	13824	6.23545	1	0.950625
biological_process	GO:0016242	negative regulation of macroautophagy	5	0.0153276	NPC1, LZTS1, POLDIP2, QSOX1, NRBP2	2217	7	13824	4.4539	1	0.952496
biological_process	GO:0048041	focal adhesion assembly	7	0.0158153	AJUBA, PTPRK, RCC2, ACTN1, PIP5K1A, WHAMM, THY1	2217	14	13824	3.11773	1	0.950887
biological_process	GO:0050715	positive regulation of cytokine secretion	8	0.0167716	TNF, FGR, RGCC, CLEC6A, IL1A, IL10, SCAMP5, SYK	2217	18	13824	2.77131	1	0.953556
biological_process	GO:0007026	negative regulation of microtubule depolymerization	8	0.0167716	ARHGEF2, STMN2, GAS2L1, MID1IP1, MID1, MAP6D1, HDAC6, APC	2217	18	13824	2.77131	1	0.953556
biological_process	GO:0090090	negative regulation of canonical Wnt signaling pathway	23	0.0172721	EGR1, SOX10, CAV1, NKD1, BMP2, LZTS2, DRAXIN, FZD1, RGS19, CTNND1, CBY1, LATS1, GLI1, SFRP5, DKK3, DAB2, SFRP2, MAPK14, MCC, RAPGEF1, TMEM88, APC, MLLT3	2217	87	13824	1.64845	1	0.952181
biological_process	GO:0009615	response to virus	14	0.0175629	BATF3, HYAL2, AP1S1, CCDC130, MYD88, TNF, CREBZF, ZC3HAV1, TBX21, RSAD2, OAS2, EIF2AK2, MX2, DCLK1	2217	44	13824	1.98401	1	0.949077
biological_process	GO:0006888	ER to Golgi vesicle-mediated transport	18	0.0183041	SEC23A, COPA, STX5, LMAN1L, SEC24A, LMAN2L, ERGIC1, WHAMM, VTI1A, BCAP31, COG3, TRAPPC6A, MIA3, TRAPPC6B, CREB3L2, TBC1D20, SPAST, NRBP2	2217	63	13824	1.78156	1	0.949883
biological_process	GO:0007250	activation of NF-kappaB-inducing kinase activity	6	0.0208599	IRAK1, CHI3L1, COPS8, TRAF6, TRAF4, CARD10	2217	11	13824	3.40116	1	0.963043
biological_process	GO:0050768	negative regulation of neurogenesis	6	0.0208599	ARHGEF2, SORL1, DYNLT1, PCM1, BMPR1A, TRIM11	2217	11	13824	3.40116	1	0.963043
biological_process	GO:0072657	protein localization to membrane	6	0.0208599	PACSIN1, CPE, RAB29, HGS, AP3D1, AGER	2217	11	13824	3.40116	1	0.963043
biological_process	GO:0097320	membrane tubulation	6	0.0208599	SNX9, PACSIN1, FNBP1L, EHD2, WHAMM, MICALL1	2217	11	13824	3.40116	1	0.963043
biological_process	GO:0016310	phosphorylation	12	0.0217148	DGKA, AKT1, TPK1, CKM, S100B, TKFC, COL4A3BP, PPIP5K1, TNK2, GK5, TK1, PRPS1	2217	36	13824	2.07848	1	0.963854
biological_process	GO:0007264	small GTPase mediated signal transduction	44	0.0225624	RAB7B, RAB3D, MRAS, RHOQ, RAB40C, ARHGAP18, RASGEF1A, RGL1, RGL2, DIRAS2, RAB29, ARHGAP1, RHOB, RHOBTB1, RHOC, RAB26, DOCK10, RHOF, RAB20, RAB2A, VAV3, RAB39B, RASEF, DOCK8, GEM, ARL6, RAB33B, RND2, ARHGAP30, DNAJC27, RND3, SH2D3C, NRAS, RAB32, RAB30, RAB36, RHOT1, YWHAQ, RAB15, RIT1, RAB10, RASD1, RASD2, ARL13A	2217	199	13824	1.37869	1	0.964561
biological_process	GO:0045944	positive regulation of transcription from RNA polymerase II promoter	112	0.023343	THRA, LMO1, ZNF821, EDN1, CASK, TLR4, CNOT7, CITED4, IL10, HOXD10, BATF, MAMSTR, RAD21, GATA5, MC1R, CREB3L2, ABRA, RARA, RPRD1B, SUPT5H, IL1A, AKIRIN2, PID1, CD3D, MTA2, CHP2, CD40, MED10, HHEX, HES5, MED17, RGCC, SIX1, MAPK3, SPDEF, TFAP2A, NFE2L1, CAMTA1, TFE3, LIF, SLC11A1, TAL1, TCF21, TCF20, LHX2, LHX3, TRAF6, TCF3, MAFG, MAFF, BMP2, EPAS1, TEAD2, TEAD3, KLF15, DDX5, SREBF2, ITGA6, RNF4, SF…	2217	580	13824	1.20409	1	0.964875
biological_process	GO:0032481	positive regulation of type I interferon production	5	0.0268035	IRAK1, TMEM173, ZC3HAV1, IRF1, SYK	2217	8	13824	3.89716	1	0.976135
biological_process	GO:0090005	negative regulation of establishment of protein localization to plasma membrane	5	0.0268035	PID1, PPP2R5A, RHOQ, TMBIM1, BCL2L1	2217	8	13824	3.89716	1	0.976135
biological_process	GO:0051090	regulation of sequence-specific DNA binding transcription factor activity	5	0.0268035	CREBZF, TAF6, MAPK3, FANCA, SYK	2217	8	13824	3.89716	1	0.976135
biological_process	GO:0006486	protein glycosylation	20	0.028732	WBSCR17, GALNT6, B3GALT4, FUT10, OAS2, EXTL1, MGAT1, COG3, POMT2, NPC1, NAGPA, PSEN1, POMT1, GALNT16, B3GNT3, FUT1, GALNT18, GALNT12, GCNT1, GALNT9	2217	76	13824	1.64091	1	0.979558
biological_process	GO:0043011	myeloid dendritic cell differentiation	7	0.0317117	BATF3, BATF, PSEN1, TGFBR2, SPI1, TRAF6, DCSTAMP	2217	16	13824	2.72801	1	0.984661
biological_process	GO:0035435	phosphate ion transmembrane transport	4	0.0318953	SLC17A7, SLC20A2, SLC17A2, SLC37A2	2217	5	13824	4.98836	1	0.98318
biological_process	GO:0050810	regulation of steroid biosynthetic process	4	0.0318953	LEP, STAR, SF1, DDX20	2217	5	13824	4.98836	1	0.98318
biological_process	GO:0033129	positive regulation of histone phosphorylation	4	0.0318953	RPS6KA5, RPS6KA4, MAPK3, CDK9	2217	5	13824	4.98836	1	0.98318
biological_process	GO:0035356	cellular triglyceride homeostasis	4	0.0318953	DGAT2, XBP1, FITM2, SIRT1	2217	5	13824	4.98836	1	0.98318
biological_process	GO:0016477	cell migration	28	0.0321643	FGFR4, FGR, FUT8, EFNA1, PTK7, CSPG4, RASGEF1A, ARPC5, CD151, SDC3, NDE1, S1PR1, USP33, APC, PTPRK, FMNL3, ERG, FSCN1, ELMO1, TYK2, NCK2, TNS3, SDC1, PLCG1, CDC42BPA, ZRANB1, TNK2, CDC42BPB	2217	118	13824	1.4796	1	0.981846
biological_process	GO:0071479	cellular response to ionizing radiation	9	0.0363235	MAPK14, TP53, RHOB, RAD9B, SPIDR, RAD9A, ECT2, SIRT1, RAD51	2217	25	13824	2.24476	1	0.987936
biological_process	GO:0006096	glycolytic process	9	0.0363235	GAPDHS, GCK, PFKL, ADPGK, ALDOC, PGAM1, ENO2, HK1, PGK1	2217	25	13824	2.24476	1	0.987936
biological_process	GO:0006289	nucleotide-excision repair	9	0.0363235	RPA1, RAD51D, RPA2, RAD23A, NEIL2, TP53, CETN2, GTF2H3, RPA3	2217	25	13824	2.24476	1	0.987936
biological_process	GO:0045600	positive regulation of fat cell differentiation	12	0.0384711	AKT1, ZFP36, WDFY2, MEDAG, BMP2, SFRP1, SFRP2, XBP1, ADIG, WIF1, DKKL1, CREBL2	2217	39	13824	1.9186	1	0.989578
biological_process	GO:0015991	ATP hydrolysis coupled proton transport	10	0.0405387	TCIRG1, ATP6V1C1, ATP6V1A, ATP6V0E1, ATP6V0E2, ATP6V0A1, ATP5G1, ATP6V0D1, ATP6V1B1, ATP6V0A2	2217	30	13824	2.07848	1	0.990849
biological_process	GO:0030308	negative regulation of cell growth	21	0.0409155	HYAL2, FBP1, TP53, GJA1, MUL1, PPT1, SIRT1, DCSTAMP, NOV, SH3BP4, MSX1, SFRP1, SFRP2, CDKN2D, NAIF1, CDA, GAS2L1, TCHP, DNAJB2, GNG4, IP6K2	2217	84	13824	1.55886	1	0.990176
biological_process	GO:0008360	regulation of cell shape	25	0.0420372	RHOJ, DMTN, FMNL3, FGR, DIAPH1, PLXNB2, GNA12, RHOQ, FBLIM1, ARHGAP18, CDC42SE1, RDX, KDR, MYO10, CSNK1D, F2, SEMA4D, SPTA1, MSN, WIPF1, SEMA4A, MYH10, CSF1R, FN1	2217	105	13824	1.48463	1	0.990335
biological_process	GO:0032486	Rap protein signal transduction	5	0.0422252	RAP2B, RAP2C, SGSM3, RAPGEF2, RAPGEF1	2217	9	13824	3.46414	1	0.989454
biological_process	GO:0006622	protein targeting to lysosome	5	0.0422252	SORL1, SNX16, HGS, SCARB2, AP3B1	2217	9	13824	3.46414	1	0.989454
biological_process	GO:0006885	regulation of pH	5	0.0422252	SLC9A9, PDK2, PDK4, EDN1, ATP6V1B1	2217	9	13824	3.46414	1	0.989454
biological_process	GO:0071360	cellular response to exogenous dsRNA	5	0.0422252	CAV1, TMEM173, ZC3HAV1, MUL1, COLEC12	2217	9	13824	3.46414	1	0.989454
biological_process	GO:0051603	proteolysis involved in cellular protein catabolic process	11	0.0435526	SCPEP1, PSMB7, CTSZ, LGMN, CASP8, CTSS, CTSB, CAPN2, PSMB11, CTSF, CTSW	2217	35	13824	1.95971	1	0.989863
biological_process	GO:0007517	muscle organ development	9	0.0453306	MURC, MSX1, XBP1, COPRS, CHD2, ID3, JPH1, TCF23, SGCB	2217	26	13824	2.15843	1	0.990695
biological_process	GO:0045766	positive regulation of angiogenesis	21	0.0457326	C3AR1, MTDH, MYDGF, TGFBR2, C5, CHI3L1, CXCR3, SIRT1, KDR, PRKCB, VEGFB, PTGIS, PLCG1, AGGF1, SFRP2, SERPINE1, RHOB, NOS3, PDCD6, FGF2, IL1A	2217	85	13824	1.54052	1	0.990118
biological_process	GO:0006351	transcription, DNA-templated	113	0.0473837	ZNF821, ATP1B4, MED22, CNOT7, MAF1, CITED4, MAMSTR, EPC2, CSNK2A1, CDCA7, MIER2, RARA, SUPT5H, AKIRIN2, RXRB, RXRG, HNF4G, MED10, ZNF2, ASCL2, UHRF1, MSX1, HES5, HES2, SIX1, MAPK3, EDF1, TFB1M, MYNN, TFE3, CHCHD3, CXXC1, ZNF227, TFEC, ASF1B, TCF3, CREBL2, IKZF5, CREBZF, EPAS1, TAF8, WDR5, SMAD5, SAP18, HACE1, TEAD2, TEAD3, ZSCAN2, FOXP2, DNMT1, RFX2, PARP1, CHURC1, E2F4, E2F6, VIPAS39, TBX21, EZH…	2217	603	13824	1.1685	1	0.990776
biological_process	GO:0050728	negative regulation of inflammatory response	15	0.0482621	ZFP36, ABR, IL2RA, NLRX1, SOCS5, FEM1A, ADORA1, NOV, CXCL17, PTGIS, ETS1, SHARPIN, AOAH, RABGEF1, KRT1	2217	55	13824	1.70058	1	0.990679
biological_process	GO:0007030	Golgi organization	16	0.0483333	RAB2A, LMAN1L, HTT, LMAN2L, HACE1, ARFGEF1, COG3, RAB30, FBXW8, UBXN2A, CSNK1D, RAB29, ATP8B2, TBC1D20, ATP8B3	2217	60	13824	1.66279	1	0.989817

## Sheet: Table S6b
Table S6b. Gene ontologies (cellular component) enriched for target genes of 22 known DE miRNAs.
Category	GO ID	GO Term	Count	PValue	Genes	List Total	Pop Hits	Pop Total	Fold Enrichment	Bonferroni	Benjamini
cellular_component	GO:0005783	endoplasmic reticulum	119	8.78729e-07	NT5C3A, SRP68, RPE65, TPD52, SLC35A2, SSR1, PTGIS, UBXN2A, CDNF, PGRMC1, PLOD3, COL4A3BP, B3GALNT2, CREB3L2, ERAP2, JAGN1, SGPL1, CRTAP, CYP2E1, THY1, ANKRD13C, NPC1, TRAPPC9, TMX1, FGFR4, CAV1, HACD3, CYP51A1, HACD4, TMX3, CERS5, OAS2, CERS3, MRAP2, KCNRG, RIC3, SERPINH1, UBAC2, CALU, HADHB, P3H2, COL26A1, BCHE, ZDHHC9, MEST, CYP19A1, P4HB, GABARAPL1, TBL2, MAP2K1, YIPF6, HTT, ATP11B, CHI3L1, ND…	2408	497	15461	1.53735	0.000681662	0.000681662
cellular_component	GO:0070062	extracellular exosome	414	9.9474e-07	LTBP3, MASP2, RP2, PGD, RPL15, PGAM1, FSTL1, TMEM52B, SERPINE1, CAB39, FAS, GNG4, GNG7, BSG, GATM, F9, COLEC12, PIK3IP1, GLTP, THY1, NPC1, F2, MAPK3, ABAT, SH3GL2, OSTF1, GNAI3, GNAI2, GNAI1, CHCHD3, AHCTF1, ACP2, PPT1, SERPINH1, HADHB, RPS26, TUBB4A, KIF3B, MAP2K1, TINAGL1, RPS8, GART, DUSP26, LASP1, HEBP2, HGS, NXPE4, MAP4, NUTF2, CDC42BPB, SRSF1, SGSH, SLC20A2, FAM3C, UBE2G1, PDIA6, FAM168B, P…	2408	2162	15461	1.22949	0.000771621	0.000385885
cellular_component	GO:0048471	perinuclear region of cytoplasm	93	1.62891e-06	DMTN, OSBP, SEC24A, SYT4, MLPH, MRVI1, NCS1, VPS53, PINK1, TLR4, RANGAP1, COPS8, TNFSF12, TPD52, FAM168B, BDNF, TMEM173, COL4A3BP, SNAP47, TLK2, NOS2, MSN, RAPGEF2, SEC23A, STX6, HYAL2, NLRP5, STX4, STMN2, PKN2, CHODL, DCTN3, M6PR, RAD51, ANKRD13C, NPC1, DGAT2, TPPP, FGFR1OP, PSEN2, USP20, RAB15, MOSPD1, CTSB, VAMP2, EIF2AK2, SEZ6, SPAST, NANOS3, PTOV1, GALNT2, CAV1, MTDH, GSDMA, GALNT6, ABCD1, S…	2408	369	15461	1.61822	0.00126324	0.000421256
cellular_component	GO:0005829	cytosol	209	1.7442e-05	TGOLN2, PGAM1, VPS53, PGPEP1, MYD88, MAT1A, WNK4, COL4A3BP, RAB29, WDR77, SH3BGR, ITFG2, RAPGEF2, CLNS1A, GTPBP1, YARS, BCL2L14, CAPNS1, AP4M1, VTI1A, MAPK3, PGM1, UBA6, UBA5, PPT1, BCL2L1, ARFGEF1, WDR45B, HSPA1L, STX16, IDH1, CDA, FBXO7, TIGAR, DVL3, MOCS3, ABR, S100A16, OSBPL7, TREX1, ARFIP1, CRYZ, CAMK2N2, PLA2G4A, SFRP1, BET1L, PLA2G4F, NUTF2, RANBP10, AP1AR, MYO7A, FERMT1, GJA1, GLI1, NOD2,…	2408	1025	15461	1.30919	0.0134439	0.00337805
cellular_component	GO:0030131	clathrin adaptor complex	11	5.54973e-05	AP2A2, AP1M1, AP3M2, AP1B1, AP1G1, AP3M1, AP2A1, AP4M1, AP4B1, GGA2, AP3B1	2408	17	15461	4.15456	0.0421529	0.00857643
cellular_component	GO:0000139	Golgi membrane	56	0.000120549	COPA, OSBP, SEC24A, QPCTL, CLSTN3, VAPB, LMAN2L, B3GALT4, RGP1, SLC35A1, SLC35A2, WHAMM, B3GALNT2, RAB26, LEPROT, SCAMP5, PGAP3, SEC23A, STX5, PGAP2, TMEM167B, WBSCR17, FUT10, CHST2, GLCE, BCAP31, PSEN1, PSEN2, GALNT9, GLG1, ARFGAP2, GALNT2, CAV1, GALNT6, SLC39A13, COPZ1, SLC35A5, ARFGEF1, MIA3, AP3D1, GALNT16, B3GNT3, GALNT18, RNF121, GCNT1, GALNT12, LMAN1L, GABARAPL2, TMEM59L, B4GAT1, HACE1, SL…	2408	217	15461	1.65695	0.0893093	0.0154711
cellular_component	GO:0016023	cytoplasmic, membrane-bounded vesicle	26	0.000495853	SNX18, DMTN, SNX9, HYAL2, MYO1C, AGFG1, VIPAS39, FAM3C, SLA2, HPS1, RGS19, SIGMAR1, PLA2G4A, BDNF, AP2A2, CD93, PRDX6, FNBP1L, MAPKAP1, IST1, PDGFRB, SLC30A2, SPERT, COMMD7, ADD2, ATP7B	2408	82	15461	2.03583	0.319466	0.0534983
cellular_component	GO:0005794	Golgi apparatus	111	0.000644396	GNPTG, CDIPT, SYT4, ZC3HAV1, AP1G1, RP2, PITPNB, SART1, ATP2B3, TBC1D14, COL4A3BP, WDR77, RAB20, H1F0, NMNAT2, MDGA1, SCYL3, VTI1A, GLCE, TRAPPC11, NPC1, CPE, TFAP2A, PIDD1, RAB10, ARFGAP2, RAB7B, FGFR4, MOB4, GNAI3, MMD, PPT1, CCDC91, TRRAP, SYNDIG1L, CALU, PDXDC1, P3H2, COL26A1, FBXW8, OPALIN, FKRP, B4GALT1, GABARAPL1, B4GAT1, HTT, NDFIP2, SNAPIN, KDR, ATF6, PLA2G4A, FAM198B, DUSP26, ITGA5, YIP…	2408	528	15461	1.3498	0.393598	0.0606119
cellular_component	GO:0005739	mitochondrion	174	0.000691346	NCBP1, MRPS34, CMC1, SLC9A6, STAR, NT5C3A, PNKD, BPHL, TMEM143, ACSS3, FAM210A, BBOX1, FAHD1, DCPS, TRMT1L, COL4A3BP, MRPL36, SLC25A27, PDHA1, SLC25A26, GPT2, BSG, NUDT2, BRAF, STAP1, GATM, NUDT13, POLG, RPUSD1, KIAA0141, TBRG4, PPP1CC, BCL2L13, TAT, BCAP31, NME6, NME4, PYCR1, SLC25A32, PTRF, DHX29, SLC25A35, ABAT, YARS2, VAMP1, GATB, PCCA, IQCE, ELAC2, NAPG, HACD3, ALDOC, GSDMC, CA5B, AKAP10, OA…	2408	887	15461	1.25952	0.415308	0.057887
cellular_component	GO:0098793	presynapse	18	0.0012814	CPLX3, NRXN2, SYT4, SYNDIG1, SYT11, SYT3, LIN7B, PDZD11, STXBP1, KCNJ10, DGKI, RPH3A, DOC2A, PSEN1, SYT13, SNAP47, SNAP23, ADGRL1	2408	51	15461	2.26612	0.630279	0.0947106
cellular_component	GO:0030176	integral component of endoplasmic reticulum membrane	23	0.00151783	HACD3, HACD4, DHRS9, SGMS1, RHBDD1, MARCH6, EDEM1, DCSTAMP, G6PC3, PORCN, ELOVL1, ATF6, G6PC, SLC35B1, DGAT2, ZFYVE27, ELOVL5, SLC35B2, ELOVL3, FITM2, SLC37A2, DPM3, DOLPP1	2408	74	15461	1.99562	0.692331	0.101616
cellular_component	GO:0005925	focal adhesion	70	0.00215491	TSPAN4, SRP68, GNA12, CSPG4, FERMT1, GJA1, CASK, L1CAM, PIP5K1A, CD151, CTTN, DAB2, RHOB, SLC4A2, CAT, MSN, ARHGEF2, BSG, ACTN1, FBLIM1, PPP1CC, VASP, THY1, TNS4, RFWD2, TNS3, RND3, SDC1, TNS1, PDGFRB, RAB10, CAV1, LIMS2, HACD3, PTK7, FHL3, ITGA11, MME, RDX, ARPC5, TPM4, SORBS3, STX16, SNAP23, SCARB2, YES1, USP33, EHD3, P4HB, CAPN5, FZD1, CD99, ITGA3, CSRP1, CAPN2, MCAM, MISP, EPHA2, RPS8, CORO1C…	2408	318	15461	1.41336	0.812507	0.130208
cellular_component	GO:0030863	cortical cytoskeleton	9	0.00220889	GYPC, DMTN, CTTN, SLC4A1, NOS2, CAPZB, SELE, TPM4, TMOD1	2408	17	15461	3.39918	0.820216	0.123659
cellular_component	GO:0005811	lipid particle	17	0.00224394	CYB5R3, IRAK1, AIFM2, HSD17B13, ABHD5, RSAD2, LSS, PNPLA1, SIGMAR1, BCAP31, ALOX15, DGAT2, PLIN1, PLIN3, FAF2, TRAF6, LDAH	2408	49	15461	2.22758	0.82505	0.117078
cellular_component	GO:0031982	vesicle	16	0.00242633	WDFY2, STX5, ARHGEF2, SYT4, RAB39B, TSPAN4, CASK, KIF9, CORO1C, AKT1, NOD2, SYBU, RABGEF1, PLA2G4F, DNAJC6, VAMP2	2408	45	15461	2.28291	0.848189	0.118098
cellular_component	GO:0005764	lysosome	36	0.00279437	RAB7B, LDLR, ZC3HAV1, LGMN, CPQ, GJA1, PPT1, ITM2C, PLBD2, CHMP2B, SLC11A1, VMA21, KCNE2, IL1B, AP5M1, CALCRL, RAMP3, HYAL2, CTSZ, LAMTOR4, PSAP, SYT11, CTSS, CAPN2, MANBA, CTSW, IFNAR1, GNS, WDR48, UNC13D, CHID1, PRDX6, SMPD1, CTSB, DRAM1, CTSF	2408	141	15461	1.63932	0.88599	0.12691
cellular_component	GO:0055038	recycling endosome membrane	12	0.00288613	ZDHHC2, RAP2B, SCAMP2, RAP2C, SLC9A6, ZFYVE27, NDRG1, EHD2, EHD3, EHD4, SCAMP5, MICALL1	2408	29	15461	2.65683	0.893847	0.123601
cellular_component	GO:0005770	late endosome	23	0.00315968	NMNAT2, RAB7B, SLC9A6, LDLR, ZC3HAV1, HTT, VIPAS39, SLA2, SNX16, GJA1, VPS41, M6PR, MICALL1, IFNAR1, WDR48, SLC11A1, CHID1, TICAM2, SLC30A2, AP5M1, RAPGEF2, CTNS, ATP7B	2408	78	15461	1.89328	0.914205	0.127535
cellular_component	GO:0005802	trans-Golgi network	29	0.00366849	TGOLN2, SNX9, RAB7B, SORL1, VPS53, OCRL, ARFGEF1, TRAPPC6A, FAM109B, TRAPPC6B, RAB29, STX16, GCNT1, NMNAT2, STX4, YIPF6, CHST2, AP4M1, M6PR, RAB32, NCK2, RAB30, CHID1, TRAPPC9, FNBP1L, GOLPH3, VAMP2, GGA2, ATP7B	2408	108	15461	1.72407	0.94227	0.139382
cellular_component	GO:0030117	membrane coat	8	0.00445145	AP1S3, AP1S1, CHMP4B, AP2A1, AP3S2, ARL6, CLTC, AP4B1	2408	15	15461	3.42436	0.968634	0.158948
cellular_component	GO:0045202	synapse	28	0.00722016	CPLX3, SLC9A6, GABRB3, CPEB4, MYO7A, MME, CASK, CANX, PACSIN1, NDE1, TMEM57, SHARPIN, DNAJC6, RAPGEF2, GABRE, NMNAT2, DLGAP3, C4A, LIN7B, PDZD11, NLGN2, NLGN3, ITGA5, ZMYND19, CHRNB1, MAPK8IP1, ADGRL1, SH3GL2	2408	108	15461	1.66462	0.996387	0.234916
cellular_component	GO:0005637	nuclear inner membrane	11	0.00726767	NRM, NEMP1, UNC50, TMEM120B, PSEN2, ATP1B4, NUTF2, SIGMAR1, SIRT1, DPY19L1, GHRHR	2408	28	15461	2.52241	0.996519	0.226853
cellular_component	GO:0005789	endoplasmic reticulum membrane	74	0.0128505	CYB5R3, SLC9A6, SEC24A, CLSTN3, VAPB, ORMDL1, LMAN2L, LSS, GPAT3, CANX, SSR1, FAR2, POMT2, TMEM173, PTGIS, POMGNT2, INSIG2, PGRMC1, POMT1, VMA21, SRD5A1, ERAP2, JAGN1, SCD5, PTDSS1, AGPAT1, PLD3, PGAP2, PIGX, PIGV, ERLIN1, CYP2E1, SIGMAR1, VTI1A, PIGN, BCAP31, PSEN1, PSEN2, NFE2L1, RAB10, SRI, CYP2U1, TMX1, FXYD3, MTDH, CYP51A1, TMX3, RSAD2, NECAB3, TMEM178A, CALU, FMO5, TMED4, MIA3, SHISA2, XBP1…	2408	365	15461	1.30173	0.999956	0.353625
cellular_component	GO:0005737	cytoplasm	523	0.018433	MXI1, CITED4, CDCA7, RAE1, HIST1H2BJ, WDR77, FAS, CAB39, PLS3, YARS, BCL2L14, NCF2, MYLK2, GLTP, MSX1, TAGLN, TRAPPC9, PTRF, UBL4B, SH3GL2, DBNDD1, OSTF1, MOB2, GNAI2, GNAI1, HMGCS1, CHCHD3, AHCTF1, NIFK, DAAM1, DUSP18, KBTBD4, TCF3, TUBB4A, TIGAR, UNC119, MAP2K1, MAP2K2, MAP2K3, MAP2K4, EPM2A, MYADML2, TINAGL1, KIF3C, GART, ADAP2, MAP4, TNK2, PARP1, BTBD11, SRSF1, ZAR1, GFAP, LZTS2, VIPAS39, UBE…	2408	3109	15461	1.0801	0.999999	0.452045
cellular_component	GO:0005743	mitochondrial inner membrane	60	0.0192323	CYB5R3, OXA1L, MRPS34, AMT, PINK1, FAHD1, SLC25A20, EFHD1, SLC25A25, DNAJC11, MTG2, SLC25A22, SLC25A29, SLC25A26, IP6K3, MRPL34, MRPL53, GATM, SLC3A1, TIMM8A, IMMP1L, SLC25A31, SLC25A34, CYP27A1, SLC25A35, SLC25A38, SLC25A39, GPAM, ABCA9, SAMM50, MRPS12, CHCHD3, RSAD2, SFXN1, HADHB, DUSP18, MRS2, MTCH2, MRPL54, MRPL19, ABCD3, SLC25A42, ACSL5, GPD2, MRPS27, MICU1, PDK4, AK2, CPT1A, OCIAD2, MRPL24,…	2408	292	15461	1.31932	1	0.452716
cellular_component	GO:0043025	neuronal cell body	30	0.0238621	AGFG1, SLC38A7, TBX21, PPT1, RIC3, SLC1A3, ELOVL5, SNAP47, RARA, RAPGEF2, TUBB4A, PTPRK, ARHGEF2, NCDN, STMN2, SLC12A5, DPYSL5, MUL1, GDPD5, DPYSL2, PDYN, PMM2, PSEN1, S100B, PENK, PNOC, CPE, PSEN2, SEZ6, MYH10	2408	129	15461	1.49318	1	0.513651
cellular_component	GO:0031985	Golgi cisterna	5	0.0242454	RAB30, GOLPH3, SORL1, STX16, GCNT1	2408	8	15461	4.01293	1	0.506098
cellular_component	GO:0005911	cell-cell junction	26	0.0244618	FGFR4, WASF2, PTK7, CASK, CTNND1, AQP3, AKT1, PLEKHG5, SV2A, RAPGEF2, PTPRK, MAGI3, CD3E, THEMIS, FSCN1, LIN7B, RPGRIP1L, CEP41, PDZD11, AJUBA, PLCG1, HEPACAM, ITGA5, DSG1, GPA33, SGCA	2408	108	15461	1.54572	1	0.496601
cellular_component	GO:0043198	dendritic shaft	7	0.0278113	PRKAR2B, ARHGEF2, SYNDIG1, PSEN1, SLC12A5, SYNGAP1, SEZ6	2408	16	15461	2.80905	1	0.529865
cellular_component	GO:0016605	PML body	17	0.0291897	TP53, CDK9, RB1, DAXX, SIRT1, RAD51, RPA1, SUMO3, SENP2, IKBKE, SUMO2, RPA2, RNF4, SQSTM1, TDG, TOP3A	2408	63	15461	1.73256	1	0.535261
cellular_component	GO:0008076	voltage-gated potassium channel complex	17	0.038211	KCNC1, KCNMB4, KCNC4, KCNB1, KCNIP2, KCNJ2, KCNK2, KCNJ11, KCNMB1, AMIGO1, CTTN, KCNE2, CNTNAP1, VAMP2, DPP6, KCNE5, CALM2	2408	65	15461	1.67926	1	0.622906
cellular_component	GO:0005813	centrosome	63	0.0392498	RAD51D, DYNC1LI1, LZTS2, RITA1, XRCC2, TTLL5, MAF1, CEP70, SLC1A4, PRKAR2B, DCAF12, NDE1, PDE4B, ACTR1B, KLHL21, PRKACB, RPRD1B, ATP6V0D1, CEP112, PKN2, PCM1, DCTN3, RFWD2, PSEN1, CKAP2L, FGFR1OP, PSEN2, RGCC, TFAP2A, USP20, TCHP, CLIP1, WDR43, SPAST, MAP3K11, CCDC8, DPF2, CLUAP1, GNAI3, GNAI2, GNAI1, CEP126, HAUS2, BCL2L1, TUBGCP4, NDRG1, TCEA2, USP33, TRAF5, CHD3, UNC119, KIF3B, JTB, RPGRIP1L, …	2408	321	15461	1.26013	1	0.621292
cellular_component	GO:0030424	axon	26	0.0405129	PTPRK, C4A, SYT4, SLC6A1, HTT, SLC38A7, NCS1, MME, MUL1, NTNG2, PINK1, PPT1, GDPD5, DPYSL2, SETX, FAM168B, TMEM57, PSEN1, ZFYVE27, HEPACAM, P2RX3, ADGRL1, MAP3K12, GAP43, HDAC6, MYH10	2408	113	15461	1.47732	1	0.621865
cellular_component	GO:0009897	external side of plasma membrane	34	0.0411967	TNF, LDLR, CD8B, AQP4, FASLG, TLR4, ANPEP, CXCR3, PDCD1, CXCL10, S1PR1, SERPINA5, ICOS, FCER1G, SCNN1G, FAS, SPN, B4GALT1, P4HB, IL2RA, CD3E, PDPN, SCUBE1, TGFBR2, ITGA3, CD40, MCAM, THY1, CD83, CD86, SDC1, ITGA6, ITGA5, BMPR1A	2408	157	15461	1.39047	1	0.617172

## Sheet: Table S6c
Table S6c. Gene ontologies (molecular function) enriched for target genes of 22 known DE miRNAs.
Category	GO ID	GO Term	Count	PValue	Genes	List Total	Pop Hits	Pop Total	Fold Enrichment	Bonferroni	Benjamini
molecular_function	GO:0042802	identical protein binding	36	0.000728432	CLDN16, CAV1, TNF, CLDN3, ATG101, CD247, AMOTL1, KCNJ2, KCNRG, PRDX1, GATSL3, TK1, TTR, SQSTM1, BCHE, ALDH4A1, FAS, VWA1, TRAF6, MICU1, PFKL, YIPF6, TP53, FBP1, MSTN, NPR2, CASC3, ANXA4, MICALL1, RAD51, PYCR1, UHRF1, COL1A2, WASL, CHAF1A, SH3GL1	1980	135	13095	1.76364	0.656648	0.656648
molecular_function	GO:0000287	magnesium ion binding	41	0.00168092	ENDOV, NT5C3A, GNAI1, PINK1, LATS1, GSS, PKM, THTPA, MTG2, NUDT7, ENO2, IDH1, ATP8B2, ENOPH1, PRKACB, SIK2, STK38L, ATP8B3, NUDT3, NLK, NUDT5, ATP11B, F9, GEM, PRPSAP1, IDH3A, MARK2, RPS6KA5, ICK, PAPOLA, CDC42BPG, RPS6KA4, EYA2, RPS6KA1, RPS6KA2, PGM1, PKLR, PUDP, FARSB, PPM1N, PRPS1	1980	167	13095	1.62371	0.915244	0.708872
molecular_function	GO:0047485	protein N-terminus binding	10	0.00210969	MEN1, STX5, CSNK2A1, PEX19, TP53, YWHAQ, PEX14, PPP1CC, TRAF6, SYNGR3	1980	21	13095	3.14935	0.954869	0.643965
molecular_function	GO:0019901	protein kinase binding	23	0.00304571	GNAT1, PRKAG3, CAV1, ATG13, CNPPD1, RGS19, DPYSL2, SFN, PPP1CC, CDC25C, CDC25A, THY1, CCNB1, NOD2, TMEM173, CDKN2B, CDKN2D, TBC1D14, MAPKAP1, GYS1, RNF138, SV2A, MSN	1980	80	13095	1.90142	0.988608	0.673302
molecular_function	GO:0003779	actin binding	25	0.00314921	LRRC10, DMTN, MLPH, IMPACT, SSH3, WASF2, CAPZA1, FHL3, RDX, NOD2, MSN, PHACTR4, MYO1C, NCALD, COTL1, MYOZ3, VASP, TNS4, GMFB, TNS1, TAGLN, WASL, KLHL33, TMOD1, SNTA1	1980	90	13095	1.83712	0.990218	0.603641
molecular_function	GO:0004674	protein serine/threonine kinase activity	48	0.00412918	PRPF4B, CDK18, SNX15, MAPKAPK3, DSTYK, MKNK1, PINK1, AURKB, LATS1, AKT1, CSNK2A1, STK40, CLK3, WNK4, PRKAA1, CAB39, PRKACB, TLK2, CDK16, SIK2, STK38L, DCLK1, SYK, IRAK2, IRAK1, OBSCN, BRAF, PKN2, PIM1, MARK1, MARK2, PRKCB, ICK, CDC42BPG, PLK2, RPS6KA1, CSNK1D, RPS6KA2, ULK2, DYRK1B, ULK3, CDC42BPA, CPNE3, TNK2, NRBP2, CDC42BPB, MAP3K11	1980	213	13095	1.4904	0.997689	0.63639
molecular_function	GO:0000978	RNA polymerase II core promoter proximal region sequence-specific DNA binding	58	0.00604535	ELF1, JDP2, E2F4, FOSL2, TBX20, SPI1, PAX5, GLI1, BATF, FUBP3, ATOH1, ZNF148, CREB3L2, PATZ1, PITX3, BATF3, SOX10, RBBP4, FOXJ2, MTA2, OTX2, ZNF502, FOSB, MXD1, CARF, ASCL2, HHEX, SIX1, TFAP2A, TGIF1, CUX2, DPF2, TFAP4, TFE3, ELK1, PAXBP1, MYBL2, MEIS1, HAND1, NR1D1, OVOL1, HOXA10, CC2D1A, SKIL, TCF3, NFATC3, ESRRA, RFX4, CEBPG, RFX7, MYF5, FOXP2, SREBF2, MEF2D, MEOX1, RFX2, TCF12, NFIB	1980	273	13095	1.40509	0.999863	0.719387
molecular_function	GO:0030246	carbohydrate binding	24	0.00880239	GALNT2, GANAB, MASP1, WBSCR17, MASP2, GALNT6, CHI3L1, COLEC12, SFTPA1, ANXA4, OS9, CLEC1A, GALM, KRT1, GALNT16, CLEC6A, GALNT18, ADGRL1, PLA2R1, CD302, GALNT12, SELE, GALNT9, SELPLG	1980	92	13095	1.7253	0.999998	0.802355
molecular_function	GO:0016301	kinase activity	18	0.00886921	PRKAG3, PDK2, ANKS3, FN3KRP, AKAP10, PI4KB, TRRAP, CDKN3, CDK2, CCNB1, TPK1, PKM, PRKAR2B, COL4A3BP, PKLR, GK5, FUK, PRPS1	1980	62	13095	1.92009	0.999998	0.765929
molecular_function	GO:0004871	signal transducer activity	31	0.0127871	GNA15, GNAI3, GNAI2, GNAI1, GNA12, MAPKAPK3, GJA1, TMED4, PLCB3, STAT4, MIER1, SLC35B2, SHISA5, PLEKHG5, PLCD3, TICAM2, PLCD4, PLCD1, RHOC, CC2D1A, GNG4, GNG7, GNAT1, GNAO1, NDFIP2, MUL1, ECT2, GNAL, GNGT2, PLK2, PLCG1	1980	132	13095	1.5532	1	0.84862
molecular_function	GO:0005524	ATP binding	212	0.0169238	RAD51D, XRCC2, ADCY7, AURKB, TPK1, ATP2B3, CLK3, MAT1A, WNK4, TLK2, SYK, YARS, BRAF, PIM1, ABCC10, MYLK2, SCYL3, MARK1, CARNS1, NME6, MARK2, RFC5, DHX29, RFC2, MAPK3, PDGFRB, MAPK8, EIF2AK2, DNAH11, ERBB3, UBA5, MYO9B, OAS2, EPHB4, TK1, HSPA1L, CAMKV, QRSL1, NAT10, GUCY2F, KIF3B, MOCS3, MAP2K1, MAP2K2, MAP2K3, MAP2K4, TGFBR2, ATP11B, UBE2L6, DDX5, ABCG4, KIF3C, EPHA2, KDR, DDX6, GART, NUBPL, CDC4…	1980	1224	13095	1.1455	1	0.89734
molecular_function	GO:0031683	G-protein beta/gamma-subunit complex binding	7	0.017353	GNAT1, GNAO1, GNAI3, GNAI2, GNAI1, GNA12, CETN2	1980	15	13095	3.08636	1	0.882349
molecular_function	GO:0004197	cysteine-type endopeptidase activity	12	0.021589	CTSZ, ATG4C, SFRP1, ATG4B, LGMN, USP12, USP20, CTSS, CTSB, USP33, CTSF, CTSW	1980	38	13095	2.08852	1	0.914814
molecular_function	GO:0051117	ATPase binding	8	0.0226969	TCIRG1, GABARAPL2, CAV1, METTL21A, PEX19, ATP6V0A1, ATP6V0A2, SNTA1	1980	20	13095	2.64545	1	0.909799
molecular_function	GO:0000982	transcription factor activity, RNA polymerase II core promoter proximal region sequence-specific binding	8	0.0297173	BATF3, BATF, JDP2, FOSL2, MSX1, ETS1, TFAP2A, FOSB	1980	21	13095	2.51948	1	0.947682
molecular_function	GO:0008565	protein transporter activity	16	0.0306002	RAMP3, PGAP2, AP1B1, AP1G1, CHMP7, AP3S2, DSCR3, IPO9, AP1S3, COG3, AP2A2, AP1S1, AP2A1, CALCRL, AP4B1, TNPO3	1980	60	13095	1.76364	1	0.942125
molecular_function	GO:0019899	enzyme binding	13	0.0315351	CSF3, TSPYL1, HACD3, HAND1, RFC2, VAPB, KRT79, HACD4, SCNM1, CAT, USP22, COTL1, AKIRIN2	1980	45	13095	1.91061	1	0.937032
molecular_function	GO:0004712	protein serine/threonine/tyrosine kinase activity	7	0.0328504	AKT1, RPS6KA1, CLK3, RPS6KA2, DSTYK, TNK2, AURKB	1980	17	13095	2.72326	1	0.934274
molecular_function	GO:0003756	protein disulfide isomerase activity	7	0.0328504	P4HB, TMX1, TMX3, PDIA6, PDIA4, QSOX2, QSOX1	1980	17	13095	2.72326	1	0.934274
molecular_function	GO:0051015	actin filament binding	16	0.0351008	FSCN1, ACTN1, ARPC5, TPM2, CAPZB, CORO1C, AJUBA, CORO2A, MYO10, LASP1, CFL2, USH1C, WIPF1, PLS3, MYH10, TMOD1	1980	61	13095	1.73472	1	0.936636
molecular_function	GO:0005096	GTPase activator activity	38	0.0366901	ARFGAP2, RABGAP1, AGFG1, RP2, RALGAPB, ARHGAP18, RANGAP1, MYO9B, OCRL, ARHGAP4, SMAP2, TBC1D14, RASAL3, ARHGAP1, RASA3, RAPGEF2, RASA1, ELMOD2, ARHGDIB, RASA2, GDI1, ABR, RGS19, RGS16, ECT2, TBC1D22A, THY1, ARHGAP30, RALGAPA1, ADAP2, SGSM1, RABEP1, ACAP3, SGSM3, CHN1, EVI5L, SYNGAP1, TBC1D20	1980	183	13095	1.37332	1	0.935548
molecular_function	GO:0005516	calmodulin binding	17	0.0387703	ARPP21, MYO1C, MAPKAPK3, MKNK2, MYLK2, MKNK1, MYO10, PDE1B, PDE1A, EDF1, NOS3, NRGN, NOS2, GAP43, MAP6D1, SNTA1, MYH10	1980	67	13095	1.67809	1	0.936852
molecular_function	GO:0004602	glutathione peroxidase activity	7	0.0431521	GPX2, PRDX6, GPX5, GPX3, GPX8, GSTP1, MGST2	1980	18	13095	2.57197	1	0.947208
molecular_function	GO:0046961	proton-transporting ATPase activity, rotational mechanism	8	0.0478084	TCIRG1, ATP6V1C1, ATP6V1A, ATP6V0E1, ATP6V0E2, ATP6V0A1, ATP6V0D1, ATP6V0A2	1980	23	13095	2.3004	1	0.956048
