# Supplementary material for: Identification and characterization of differentially expressed exosomal microRNAs in bovine milk infected with Staphylococcus aureus
Source: BMC Genomics. 2019 Dec 5;20:934. doi: 10.1186/s12864-019-6338-1 (PMC6896338; doi:10.1186/s12864-019-6338-1)
Supplement: Supplementary file 14 — Additional file 14: Table S7. KEGG pathways enriched for the target genes of DE miRNAs. [file 12864_2019_6338_MOESM14_ESM.xlsx]

## Sheet: Table S7
Table S7. KEGG pathways enriched for the target genes of DE miRNAs
Category	Term	Pathway	Count	PValue	Genes	List Total	Pop Hits	Pop Total	Fold Enrichment	Bonferroni	Benjamini
KEGG_PATHWAY	bta04142	Lysosome	43	2.72682e-08	ARSB, SGSH, GNPTG, AP1M1, MFSD8, AP1B1, AP1G1, LGMN, AP3S2, PPT1, ACP2, CLTC, AP1S3, SLC11A1, AP1S1, NAGPA, AP3M2, AP3M1, AP3B2, AP3D1, SCARB2, ATP6V0D1, AP3B1, TCIRG1, CTSZ, LIPA, PSAP, CTSS, AP4M1, M6PR, MANBA, CTSW, GNS, NPC1, LAMP3, SMPD1, ATP6V0A1, CTSB, CTNS, AP4B1, GGA2, ATP6V0A2, CTSF	1064	126	7550	2.4216	7.79868e-06	7.79868e-06
KEGG_PATHWAY	bta05133	Pertussis	27	9.34644e-06	GNAI3, TNF, GNAI2, GNAI1, C5, C1R, TLR4, SFTPA1, IL10, CASP3, MYD88, TICAM2, IL1B, NOS2, C2, TRAF6, IL1A, IRAK1, C4A, MAPK10, ITGA5, CFL2, MAPK14, MAPK3, IRF1, MAPK8, CALM2	1064	77	7550	2.48816	0.00266953	0.00133565
KEGG_PATHWAY	bta01100	Metabolic pathways	219	6.91962e-05	CDIPT, B3GALT4, PGD, PGAM1, SGMS1, TPK1, MAT1A, PDHA1, GPT2, PLD3, SGPL1, GATM, CYP2E1, GLCE, NME6, MGAT1, NME4, PGM1, ABAT, GATB, PLA2G2F, CYP2B6, CYP51A1, ALDOC, HMGCS1, PPT1, OCRL, HADHB, TK1, QRSL1, THTPA, ALDH4A1, IDH1, CDA, GCNT1, GAD1, GCDH, MCAT, TKT, GART, GGT6, PLA2G4A, ATP6V0E2, DHFR, PLA2G4F, BCO1, CYP2R1, FUK, ALG10, SGSH, ARSB, ATP6V0E1, COX10, ANPEP, PKM, RDH8, AGPAT5, TKFC, P4HA1,…	1064	1235	7550	1.2583	0.0195962	0.00657522
KEGG_PATHWAY	bta01130	Biosynthesis of antibiotics	49	0.000214228	AMT, PGD, OGDHL, PGAM1, LSS, PKM, PDHA1, CAT, SUCLA2, PFKL, ACO1, FBP1, TAT, NME6, NME4, PYCR1, PKLR, PGM1, PCCA, PRPS1, BCAT2, MVD, ADPGK, CYP51A1, ALDOC, HMGCS1, HK1, TKTL2, HADHB, GALM, ENO2, IDH1, PAPSS1, GCDH, MSMO1, CS, SDSL, AK3, AK2, ACLY, TKT, AK4, PCK2, IDH3A, GART, DBT, GCK, SDHC, PGK1	1064	206	7550	1.68785	0.0594362	0.0152022
KEGG_PATHWAY	bta01200	Carbon metabolism	30	0.000389111	ADPGK, AMT, ALDOC, OGDHL, PGD, PGAM1, HK1, TKTL2, PKM, TKFC, ENO2, IDH1, CAT, PDHA1, SUCLA2, GPT2, PFKL, ACO1, ACADS, CS, SDSL, FBP1, TKT, IDH3A, GCK, SDHC, PKLR, PGK1, PCCA, PRPS1	1064	109	7550	1.95299	0.105336	0.0220155
KEGG_PATHWAY	bta01230	Biosynthesis of amino acids	22	0.000536166	ALDH18A1, BCAT2, MAT2A, PFKL, ACO1, ALDOC, CS, SDSL, PGAM1, TKT, TKTL2, TAT, IDH3A, PKM, PYCR1, MAT1A, PKLR, ENO2, IDH1, PGK1, GPT2, PRPS1	1064	71	7550	2.19872	0.1422	0.0252401
KEGG_PATHWAY	bta00010	Glycolysis / Gluconeogenesis	20	0.000746767	PFKL, ADPGK, ALDOC, FBP1, PGAM1, HK1, PCK2, G6PC3, ALDH3B1, GAPDHS, PKM, GALM, G6PC, GCK, ADH4, PGM1, PKLR, ENO2, PDHA1, PGK1	1064	63	7550	2.25266	0.192373	0.0300611
KEGG_PATHWAY	bta04010	MAPK signaling pathway	55	0.00108355	PDGFA, GNA12, FGF11, FASLG, DAXX, AKT1, BDNF, CASP3, IL1B, FAS, PRKACB, RAPGEF2, FGF2, IL1A, BRAF, TP53, PRKCB, MAPK3, PDGFRB, MAPK8, MAP3K12, MAP3K11, FGFR4, TNF, MRAS, MKNK2, MAPKAPK3, MKNK1, ELK1, CACNB3, HSPA1L, ELK4, TRAF6, NFATC3, RASA1, RASA2, NFATC1, MAP2K1, MAP2K2, MAP2K3, PTPN5, NLK, MAP2K4, TGFBR2, MAPK10, RPS6KA5, NRAS, DUSP3, PLA2G4A, RPS6KA4, RPS6KA1, RPS6KA2, MAPK14, PLA2G4F, MAPK8…	1064	255	7550	1.53048	0.2666	0.0380166
KEGG_PATHWAY	bta05142	Chagas disease (American trypanosomiasis)	29	0.00186276	GNA15, GNAI3, TNF, GNAI2, GNAI1, CD247, FASLG, TLR4, IL10, AKT1, PLCB3, MYD88, CASP8, SERPINE1, IL1B, NOS2, FAS, TRAF6, IRAK1, GNAO1, CD3D, CD3E, MAP2K4, TGFBR2, MAPK10, GNAL, MAPK14, MAPK3, MAPK8	1064	114	7550	1.80509	0.413303	0.0575285
KEGG_PATHWAY	bta04721	Synaptic vesicle cycle	19	0.00202135	TCIRG1, CPLX3, ATP6V0E1, CPLX2, STXBP1, ATP6V1B1, CLTC, SLC17A7, ATP6V1C1, ATP6V1A, AP2A2, ATP6V0E2, AP2A1, SLC18A2, ATP6V0A1, VAMP2, ATP6V0D1, ATP6V0A2, DNM2	1064	63	7550	2.14002	0.439368	0.0562264
KEGG_PATHWAY	bta04966	Collecting duct acid secretion	11	0.00253676	TCIRG1, ATP6V1C1, ATP6V1A, SLC12A7, ATP6V0E1, ATP6V0E2, ATP6V0A1, SLC4A1, ATP6V0D1, ATP6V1B1, ATP6V0A2	1064	27	7550	2.89091	0.51637	0.0639061
KEGG_PATHWAY	bta05020	Prion diseases	12	0.00310078	C8A, EGR1, C9, MAP2K1, MAP2K2, MAPK3, C5, IL1B, ELK1, PRKACB, IL1A, C8G 1064	1064	32	7550	2.66095	0.588604	0.0713438
KEGG_PATHWAY	bta05145	Toxoplasmosis	28	0.00338228	GNAI3, TNF, LDLR, GNAI2, GNAI1, TLR4, BCL2L1, IL10, AKT1, HSPA1L, CASP3, MYD88, CASP9, CASP8, NOS2, TRAF6, IRAK1, GNAO1, MAP2K3, MAPK10, CD40, TYK2, LAMA3, ITGA6, MAPK14, MAPK3, MAPK8, ALOX5	1064	113	7550	1.75827	0.620527	0.0718262
KEGG_PATHWAY	bta04022	cGMP-PKG signaling pathway	36	0.00404768	KCNMB4, GNAI3, GNAI2, ADCY7, GNAI1, ADCY6, MRVI1, GNA12, ATP1B4, ADORA1, KCNMB1, AKT1, PLCB3, ATP2B3, GATA4, CREB3L2, NOS3, NFATC3, NFATC1, MAP2K1, MAP2K2, MYLK2, NPR1, NPR2, PPP1CC, ITPR3, CNGA1, VASP, MEF2D, SLC25A31, ATP2A2, ATP2A3, MAPK3, ADRA1B, GUCY1B3, CALM2	1064	159	7550	1.60661	0.68651	0.0795165
KEGG_PATHWAY	bta04071	Sphingolipid signaling pathway	29	0.00411808	GNAI3, TNF, GNAI2, PPP2R5A, GNAI1, SGPP2, PPP2R5C, GNA12, CERS5, CERS3, SGMS1, ADORA1, AKT1, S1PR2, PLCB3, S1PR1, FCER1G, NOS3, SGPL1, MAP2K1, MAP2K2, TP53, MAPK10, PRKCB, NRAS, MAPK14, MAPK3, SMPD1, MAPK8	1064	120	7550	1.71483	0.692784	0.0756646
KEGG_PATHWAY	bta04971	Gastric acid secretion	20	0.0041362	GNAI3, CCKBR, ADCY7, GNAI2, GNAI1, ADCY6, ATP1B4, MYLK2, CFTR, KCNJ10, ITPR3, KCNJ2, KCNK2, PRKCB, PLCB3, KCNE2, SLC4A2, PRKACB, SST, CALM2	1064	72	7550	1.97107	0.694378	0.07141
KEGG_PATHWAY	bta04914	Progesterone-mediated oocyte maturation	23	0.00435962	ANAPC1, GNAI3, BRAF, ADCY7, MAP2K1, GNAI2, GNAI1, CPEB4, ADCY6, MAPK10, CDC25C, CDC27, CDC25A, CDK2, AKT1, CCNB1, CCNB2, RPS6KA1, RPS6KA2, MAPK14, MAPK3, MAPK8, PRKACB	1064	88	7550	1.8546	0.713374	0.0708681
KEGG_PATHWAY	bta05205	Proteoglycans in cancer	43	0.00573036	WNT16, CAV1, TNF, TFAP4, ERBB3, MRAS, FASLG, ELK1, RDX, TLR4, TIMP3, HOXD10, IQGAP1, AKT1, CTTN, CASP3, FAS, MSN, PRKACB, FGF2, GPC1, TWIST2, FN1, BRAF, MAP2K1, MAP2K2, HCLS1, TP53, FZD1, IGF2, PPP1CC, DDX5, ITPR3, WNT2B, PTPN11, KDR, PRKCB, NRAS, SDC1, PLCG1, ITGA5, MAPK14, MAPK3	1064	203	7550	1.50306	0.806717	0.0872662
KEGG_PATHWAY	bta04730	Long-term depression	17	0.00615187	GNAI3, GNAO1, BRAF, MAP2K1, GNAI2, GNAI1, MAP2K2, GNA12, ITPR3, PRKCB, NRAS, PLCB3, PLA2G4A, GRIA2, MAPK3, PLA2G4F, GUCY1B3	1064	59	7550	2.04457	0.828791	0.0887043
KEGG_PATHWAY	bta04270	Vascular smooth muscle contraction	28	0.00712291	KCNMB4, ADCY7, GNA12, MRVI1, ADCY6, KCNMB1, PLCB3, PLA2G12A, CALCRL, PRKACB, RAMP3, BRAF, MAP2K1, MAP2K2, NPR1, MYLK2, NPR2, PPP1CC, ITPR3, PRKCB, PLA2G4A, MAPK3, ADRA1B, PLA2G4F, GUCY1B3, PLA2G5, CALM2, PLA2G2F	1064	119	7550	1.66962	0.870548	0.097171
KEGG_PATHWAY	bta04910	Insulin signaling pathway	31	0.00721201	PRKAG3, MKNK2, ELK1, MKNK1, HK1, RHOQ, G6PC3, AKT1, PRKAR2B, PPP1R3C, PPP1R3F, GYS1, PRKAA1, PRKACB, RAPGEF1, BRAF, SOCS2, MAP2K1, MAP2K2, INPPL1, FBP1, MAPK10, PPP1CC, PCK2, NRAS, G6PC, GCK, PKLR, MAPK3, MAPK8, CALM2	1064	136	7550	1.61744	0.873828	0.0938737
KEGG_PATHWAY	bta04727	GABAergic synapse	22	0.00807991	GABRE, GABARAPL2, SLC38A3, GABARAPL1, SLC38A2, GNAO1, GNAI3, ADCY7, GABRB3, SLC6A1, GNAI2, GNAI1, ADCY6, PRKCB, GLS2, GNGT2, ABAT, PRKACB, GNG4, GAD1, GABRP, GNG7	1064	87	7550	1.79436	0.90175	0.100094
KEGG_PATHWAY	bta04921	Oxytocin signaling pathway	32	0.0101413	PRKAG3, GNAI3, ADCY7, GNAI2, GNAI1, ADCY6, OXTR, ELK1, CACNB3, KCNJ2, PLCB3, NOS3, PRKAA1, PRKACB, NFATC3, NFATC1, GNAO1, MAP2K1, MAP2K2, MYLK2, NPR1, RCAN1, NPR2, PPP1CC, ITPR3, PRKCB, NRAS, PLA2G4A, MAPK3, PLA2G4F, GUCY1B3, CALM2	1064	145	7550	1.56598	0.945808	0.119045
KEGG_PATHWAY	bta05230	Central carbon metabolism in cancer	17	0.010192	PFKL, MAP2K1, MAP2K2, TP53, PGAM1, HK1, SIRT6, AKT1, PKM, SLC16A3, GLS2, NRAS, GCK, MAPK3, PDGFRB, PDHA1, TIGAR	1064	62	7550	1.94564	0.946596	0.11492
KEGG_PATHWAY	bta04610	Complement and coagulation cascades	19	0.0125515	KNG1, C3AR1, C9, MASP1, C4A, MASP2, F13A1, C5, F8, F9, C1R, C8G, C8A, CD55, THBD, SERPINA5, F2, SERPINE1, C2	1064	74	7550	1.82191	0.973014	0.134543
KEGG_PATHWAY	bta04144	Endocytosis	48	0.0129867	ARFGAP2, FGFR4, CAV1, CHMP4C, LDLR, CHMP4B, CHMP7, CAPZA1, CYTH4, PIP5K1C, PIP5K1A, ARPC5, CLTC, ARFGEF1, CAPZB, CHMP2B, HSPA1L, SMAP2, DAB2, SNF8, DNAJC6, IL2RG, WIPF1, TRAF6, EHD2, EHD3, EHD4, BOLA, IL2RA, TGFBR2, RAB11FIP5, CHMP1A, AP2A2, RABEP1, ACAP3, ZFYVE27, AP2A1, IST1, GRK6, HGS, WASL, ARAP3, SNX12, RAB10, SH3GL2, SH3GL1, DNM2	1064	243	7550	1.40165	0.976211	0.13393
KEGG_PATHWAY	bta04068	FoxO signaling pathway	29	0.0155937	PRKAG3, FASLG, IL10, G6PC3, AKT1, S1PR1, CDKN2B, CDKN2D, PRKAA1, CAT, GABARAPL2, GABARAPL1, BRAF, MAP2K1, MAP2K2, NLK, TGFBR2, MAPK10, PCK2, SIRT1, CDK2, CCNB1, NRAS, G6PC, CCNB2, PLK2, MAPK14, MAPK3, MAPK8	1064	132	7550	1.55894	0.988835	0.15336
KEGG_PATHWAY	bta04014	Ras signaling pathway	46	0.0175766	FGFR4, PDGFA, EFNA1, MRAS, FGF11, FASLG, ELK1, BCL2L1, RGL1, RGL2, AKT1, PLA2G12A, RASAL3, PLA1A, PRKACB, GNG4, RASA3, FGF2, RASA1, GNG7, ANGPT4, CSF1R, RASA2, MAP2K1, MAP2K2, MAPK10, EPHA2, PRKCB, KDR, PTPN11, VEGFB, NRAS, PLA2G4A, RASSF5, GNGT2, PLCG1, ETS1, MAPK3, PDGFRB, PLA2G4F, MAPK8, NGFR, SYNGAP1, PLA2G5, CALM2, PLA2G2F	1064	235	7550	1.38898	0.993728	0.165672
KEGG_PATHWAY	bta04916	Melanogenesis	23	0.0180117	DVL3, WNT16, TCF7, GNAO1, GNAI3, ADCY7, GNAI2, MAP2K1, MAP2K2, GNAI1, ADCY6, EDN1, FZD1, TCF7L2, WNT2B, PRKCB, NRAS, PLCB3, MC1R, MAPK3, CREB3L2, PRKACB, CALM2	1064	99	7550	1.64853	0.994474	0.164105
KEGG_PATHWAY	bta00020	Citrate cycle (TCA cycle)	10	0.0188129	ACO1, SDHC, CS, OGDHL, IDH1, ACLY, PDHA1, PCK2, SUCLA2, IDH3A	1064	30	7550	2.36529	0.995624	0.165613
KEGG_PATHWAY	bta00514	Other types of O-glycan biosynthesis	8	0.020726	B4GALT1, POMT2, MFNG, POMT1, EOGT, PLOD3, LFNG, POGLUT1	1064	21	7550	2.70319	0.997496	0.175702
KEGG_PATHWAY	bta04664	Fc epsilon RI signaling pathway	17	0.0212909	TNF, VAV3, MAP2K1, MAP2K2, MAP2K3, MAP2K4, MAPK10, AKT1, NRAS, PLA2G4A, PLCG1, MAPK14, MAPK3, PLA2G4F, FCER1G, MAPK8, SYK	1064	67	7550	1.80044	0.997877	0.174976
KEGG_PATHWAY	bta04140	Regulation of autophagy	9	0.0225146	GABARAPL2, GABARAPL1, ATG4C, ATG4B, ATG14, ULK2, ULK3, ATG13, PRKAA1	1064	26	7550	2.45626	0.998516	0.179102
KEGG_PATHWAY	bta05161	Hepatitis B	31	0.0231166	TNF, ELK1, FASLG, TLR4, AKT1, CASP3, STAT4, MYD88, CASP9, CASP8, CREB3L2, TICAM2, FAS, NFATC3, NFATC1, MAP2K1, MAP2K2, MAP2K4, TP53, YWHAB, MAPK10, RB1, CDK2, PRKCB, IFNAR1, IKBKE, NRAS, MAPK3, DDB2, YWHAQ, MAPK8	1064	148	7550	1.4863	0.998755	0.178591
KEGG_PATHWAY	bta05216	Thyroid cancer	10	0.0232935	NRAS, TCF7, MAP2K1, BRAF, RXRB, MAP2K2, MAPK3, TP53, RXRG, TCF7L2	1064	31	7550	2.28899	0.998818	0.175182
KEGG_PATHWAY	bta04070	Phosphatidylinositol signaling system	22	0.0299252	CDIPT, DGKQ, INPPL1, PPIP5K1, PIP5K1C, PI4KB, DGKI, PIP5K1A, ITPR3, OCRL, PRKCB, DGKA, MTMR3, PLCB3, PLCG1, PLCD3, PLCD4, PLCD1, MTMR4, IP6K3, CALM2, IP6K2	1064	98	7550	1.59295	0.999832	0.214448
KEGG_PATHWAY	bta04810	Regulation of actin cytoskeleton	41	0.0300444	FGFR4, PDGFA, DIAPH1, SSH3, MRAS, GNA12, WASF2, ITGA11, FGF11, ITGA10, ABI2, PIP5K1C, RDX, PIP5K1A, ARPC5, IQGAP1, BRK1, MSN, FGF2, APC, FN1, ARHGEF4, VAV3, BRAF, MAP2K1, MAP2K2, ACTN1, MYLK2, ITGA3, PPP1CC, NRAS, CHRM4, ITGA6, ITGA5, ITGA8, CFL2, F2, MAPK3, PDGFRB, TMSB4X, WASL	1064	212	7550	1.37231	0.999837	0.210057
KEGG_PATHWAY	bta04723	Retrograde endocannabinoid signaling	23	0.0305663	GABRE, GNAO1, GNAI3, ADCY7, GABRB3, GNAI2, GNAI1, ADCY6, MAPK10, ITPR3, DAGLB, PRKCB, SLC17A7, PLCB3, GNGT2, GRIA2, MAPK14, MAPK3, MAPK8, PRKACB, GNG4, GABRP, GNG7	1064	104	7550	1.56928	0.999861	0.208354
KEGG_PATHWAY	bta04370	VEGF signaling pathway	15	0.0316209	MAP2K1, MAP2K2, MAPKAPK3, KDR, PRKCB, AKT1, NRAS, SH2D2A, PLA2G4A, CASP9, PLCG1, MAPK14, MAPK3, PLA2G4F, NOS3	1064	59	7550	1.80403	0.999898	0.209929
KEGG_PATHWAY	bta05231	Choline metabolism in cancer	22	0.0331327	DGKQ, MAP2K1, PDGFA, MAP2K2, WASF2, PIP5K1C, MAPK10, DGKI, PIP5K1A, PRKCB, DGKA, AKT1, NRAS, PLA2G4A, PLCG1, MAPK3, PLA2G4F, SLC22A3, PDGFRB, MAPK8, SLC22A5, WASL	1064	99	7550	1.57686	0.999935	0.214089
KEGG_PATHWAY	bta04620	Toll-like receptor signaling pathway	23	0.0337213	IRAK1, TNF, MAP2K1, MAP2K2, MAP2K3, MAP2K4, TLR4, MAPK10, CD40, CXCL10, IFNAR1, AKT1, IKBKE, CD86, MYD88, IRF5, MAPK14, CASP8, MAPK3, TICAM2, IL1B, MAPK8, TRAF6	1064	105	7550	1.55433	0.999945	0.212809
KEGG_PATHWAY	bta04115	p53 signaling pathway	17	0.035391	TP53, SFN, CDK2, RFWD2, CCNB1, CASP3, CCNB2, CASP9, SERPINB5, CD82, CASP8, SERPINE1, SHISA5, DDB2, PIDD1, FAS	1064	71	7550	1.69901	0.999967	0.21758
KEGG_PATHWAY	bta04924	Renin secretion	16	0.0381184	GNAI3, GNAI2, GNAI1, ADCYAP1R1, ADCY6, NPR1, ITPR3, KCNJ2, ADORA1, PLCB3, PDE1B, PDE1A, GUCY1B3, PRKACB, CTSB, CALM2	1064	66	7550	1.72021	0.999985	0.227783
KEGG_PATHWAY	bta04130	SNARE interactions in vesicular transport	10	0.0411946	STX6, STX5, STX4, BNIP1, STX16, BET1L, VAMP2, SNAP23, VAMP1, VTI1A	1064	34	7550	2.08702	0.999994	0.239239
KEGG_PATHWAY	bta04722	Neurotrophin signaling pathway	26	0.0413751	FASLG, AKT1, BDNF, TRAF6, RAPGEF1, ARHGDIB, IRAK2, IRAK1, BRAF, MAP2K1, MAP2K2, TP53, MAPK10, PTPN11, RPS6KA5, NRAS, RPS6KA1, PLCG1, PSEN1, RPS6KA2, MAPK14, PSEN2, MAPK3, MAPK8, NGFR, CALM2	1064	125	7550	1.47594	0.999994	0.235518
KEGG_PATHWAY	bta05223	Non-small cell lung cancer	14	0.0440764	BRAF, MAP2K1, RXRB, MAP2K2, TP53, RXRG, RB1, PRKCB, AKT1, NRAS, RASSF5, PLCG1, CASP9, MAPK3	1064	56	7550	1.77397	0.999997	0.244415
KEGG_PATHWAY	bta04668	TNF signaling pathway	23	0.0446468	TRAF1, TNF, MAP2K1, MAP2K3, MAP2K4, EDN1, MAPK10, CXCL10, AKT1, RPS6KA5, LIF, CASP3, NOD2, RPS6KA4, MAPK14, CASP8, MAPK3, CREB3L2, IL1B, MAPK8, FAS, SELE, TRAF5	1064	108	7550	1.51116	0.999998	0.242652
KEGG_PATHWAY	bta04611	Platelet activation	26	0.0488354	GNAI3, ADCY7, GNAI2, GNAI1, ADCY6, AKT1, PLCB3, COL27A1, FCER1G, NOS3, PRKACB, SNAP23, SYK, MYLK2, PPP1CC, ITPR3, COL5A3, VASP, P2RY12, PLA2G4A, MAPK14, MAPK3, TBXA2R, COL1A2, PLA2G4F, GUCY1B3	1064	127	7550	1.4527	0.999999	0.257938
KEGG_PATHWAY	bta00230	Purine metabolism	34	0.0491424	ADCY7, NT5C3A, ADCY6, ENPP4, POLA2, PKM, PDE1B, NUDT9, PDE1A, PDE4B, PAPSS1, IMPDH1, GUCY2F, POLR3F, NUDT2, NUDT5, POLR1A, AK3, CECR1, AK2, NPR1, POLR3A, POLR3GL, NPR2, AK4, NME6, POLR3D, GART, POLD3, NME4, PGM1, PKLR, GUCY1B3, PRPS1	1064	176	7550	1.37079	0.999999	0.254812
