# Supplementary material for: Identification and characterization of differentially expressed exosomal microRNAs in bovine milk infected with Staphylococcus aureus
Source: BMC Genomics. 2019 Dec 5;20:934. doi: 10.1186/s12864-019-6338-1 (PMC6896338; doi:10.1186/s12864-019-6338-1)
Supplement: Supplementary file 15 — Additional file 15: Table S8. a. Predicted target genes of bta-miR-378 by TargetScan and miRanda. b. Predicted target genes of bta-miR-185 by TargetScan and miRanda. [file 12864_2019_6338_MOESM15_ESM.xlsx]

## Sheet: Table S8a
Table S8a. Predicted target genes of bta-miR-378 by TargetScan and miRanda.
Ortholog of target gene	Representative transcript	Gene name	3P-seq tags + 5	Cumulative weighted context++ score	Total context++ score
CSNK1G1	ENST00000303052.7	casein kinase 1, gamma 1	149	-0.01	-0.01
DBNL	ENST00000494774.1	drebrin-like	1802	0	-0.01
CTDP1	ENST00000075430.7	CTD (carboxy-terminal domain, RNA polymerase II, polypeptide A) phosphatase, subunit 1	63	-0.02	-0.02
HIF3A	ENST00000377670.4	hypoxia inducible factor 3, alpha subunit	5	-0.02	-0.02
PTCHD1	ENST00000379361.4	patched domain containing 1	59	0	-0.02
ATG2A	ENST00000421419.2	autophagy related 2A	3795	0	-0.02
KIF26B	ENST00000366518.4	kinesin family member 26B	25	-0.03	-0.03
DUSP8	ENST00000397374.3	dual specificity phosphatase 8	26	-0.02	-0.03
PACS1	ENST00000320580.4	phosphofurin acidic cluster sorting protein 1	87	-0.01	-0.03
KSR1	ENST00000398988.3	kinase suppressor of ras 1	256	-0.04	-0.04
CBL	ENST00000264033.4	Cbl proto-oncogene, E3 ubiquitin protein ligase	309	-0.04	-0.04
MED1	ENST00000300651.6	mediator complex subunit 1	87	-0.03	-0.04
IGF1R	ENST00000268035.6	insulin-like growth factor 1 receptor	561	-0.03	-0.04
TLN1	ENST00000314888.9	talin 1	266	-0.02	-0.04
NXPE3	ENST00000422132.1	neurexophilin and PC-esterase domain family, member 3	630	0	-0.04
PTPRT	ENST00000373187.1	protein tyrosine phosphatase, receptor type, T	5	-0.05	-0.05
LDLRAD2	ENST00000344642.2	low density lipoprotein receptor class A domain containing 2	5	-0.05	-0.05
LNPEP	ENST00000231368.5	leucyl/cystinyl aminopeptidase	28	-0.01	-0.05
TSPAN14	ENST00000429989.3	tetraspanin 14	239	0	-0.05
SHISA9	ENST00000558583.1	shisa family member 9	5	-0.06	-0.06
UBE2W	ENST00000517608.1	ubiquitin-conjugating enzyme E2W (putative)	102	-0.06	-0.06
PDE1B	ENST00000243052.3	phosphodiesterase 1B, calmodulin-dependent	6	-0.06	-0.06
SHANK3	ENST00000414786.2	SH3 and multiple ankyrin repeat domains 3	5	-0.06	-0.06
XPO5	ENST00000265351.7	exportin 5	933	-0.02	-0.07
PER2	ENST00000254658.3	period circadian clock 2	106	-0.08	-0.08
PCDH11Y	ENST00000215473.6	protocadherin 11 Y-linked	0	-0.08	-0.08
ALPK3	ENST00000258888.5	alpha-kinase 3	16	-0.08	-0.08
FANCA	ENST00000568369.1	Fanconi anemia, complementation group A	348	-0.02	-0.08
RIMS4	ENST00000372851.3	regulating synaptic membrane exocytosis 4	30	-0.09	-0.09
CSRNP3	ENST00000314499.7	cysteine-serine-rich nuclear protein 3	24	-0.09	-0.09
CDCA7L	ENST00000356195.5	cell division cycle associated 7-like	292	-0.09	-0.09
CATSPER4	ENST00000456354.2	cation channel, sperm associated 4	5	-0.09	-0.09
CUEDC1	ENST00000577830.1	CUE domain containing 1	1243	-0.09	-0.09
SARM1	ENST00000457710.3	sterile alpha and TIR motif containing 1	130	-0.02	-0.09
ABI2	ENST00000295851.5	abl-interactor 2	877	0	-0.09
DSCAM	ENST00000400454.1	Down syndrome cell adhesion molecule	5	-0.1	-0.1
WBP2	ENST00000254806.3	WW domain binding protein 2	362	-0.1	-0.1
WWC2	ENST00000403733.3	WW and C2 domain containing 2	717	0	-0.1
ANKRD52	ENST00000267116.7	ankyrin repeat domain 52	2913	-0.11	-0.11
PRIM2	ENST00000607273.1	primase, DNA, polypeptide 2 (58kDa)	32	-0.11	-0.11
UCK1	ENST00000372208.3	uridine-cytidine kinase 1	263	-0.12	-0.12
PLEKHA4	ENST00000355496.5	pleckstrin homology domain containing, family A (phosphoinositide binding specific) member 4	88	-0.12	-0.12
SLC30A8	ENST00000427715.2	solute carrier family 30 (zinc transporter), member 8	5	-0.12	-0.12
SLC30A5	ENST00000396591.3	solute carrier family 30 (zinc transporter), member 5	677	0	-0.12
PAPOLG	ENST00000238714.3	poly(A) polymerase gamma	49	-0.13	-0.13
SLC2A3	ENST00000075120.7	solute carrier family 2 (facilitated glucose transporter), member 3	5	-0.13	-0.13
FOSL2	ENST00000379619.1	FOS-like antigen 2	2255	-0.11	-0.13
SLC2A14	ENST00000340749.5	solute carrier family 2 (facilitated glucose transporter), member 14	14	-0.04	-0.13
AP1AR	ENST00000274000.5	adaptor-related protein complex 1 associated regulatory protein	89	0	-0.13
DDI2	ENST00000480945.1	DNA-damage inducible 1 homolog 2 (S. cerevisiae)	357	-0.14	-0.14
MKL2	ENST00000318282.5	MKL/myocardin-like 2	992	-0.14	-0.14
DCAF12	ENST00000361264.4	DDB1 and CUL4 associated factor 12	2075	-0.13	-0.14
HSPA12A	ENST00000369209.3	heat shock 70kDa protein 12A	37	-0.07	-0.14
EPGN	ENST00000413830.1	epithelial mitogen	26	-0.06	-0.14
SBNO1	ENST00000420886.2	strawberry notch homolog 1 (Drosophila)	87	-0.02	-0.14
RCC2	ENST00000375436.4	regulator of chromosome condensation 2	180	-0.15	-0.15
RANBP10	ENST00000317506.3	RAN binding protein 10	140	-0.15	-0.15
GSTM4	ENST00000369833.1	glutathione S-transferase mu 4	767	-0.15	-0.15
ACP6	ENST00000369238.6	acid phosphatase 6, lysophosphatidic	657	0	-0.15
TRABD2B	ENST00000606738.2	TraB domain containing 2B	244	-0.16	-0.16
SIX5	ENST00000560168.1	SIX homeobox 5	47	-0.16	-0.16
ZKSCAN1	ENST00000324306.6	zinc finger with KRAB and SCAN domains 1	1314	-0.16	-0.16
FBXL20	ENST00000394294.3	F-box and leucine-rich repeat protein 20	455	-0.15	-0.16
TCF12	ENST00000267811.5	transcription factor 12	101	-0.13	-0.16
PHF15	ENST00000395003.1	PHD finger protein 15	387	-0.11	-0.16
SOBP	ENST00000317357.5	sine oculis binding protein homolog (Drosophila)	22	-0.08	-0.16
IGSF11	ENST00000425327.2	immunoglobulin superfamily, member 11	5	-0.17	-0.17
NFRKB	ENST00000446488.3	nuclear factor related to kappaB binding protein	21	-0.15	-0.17
C6orf89	ENST00000480824.2	chromosome 6 open reading frame 89	1972	-0.11	-0.17
SOX6	ENST00000316399.6	SRY (sex determining region Y)-box 6	22	-0.06	-0.17
TLK2	ENST00000582809.1	tousled-like kinase 2	5	-0.18	-0.18
LAS1L	ENST00000312391.8	LAS1-like (S. cerevisiae)	26	-0.18	-0.18
FCRLB	ENST00000336830.5	Fc receptor-like B	87	-0.18	-0.18
CADM4	ENST00000222374.2	cell adhesion molecule 4	50	-0.18	-0.18
DYRK1A	ENST00000339659.4	dual-specificity tyrosine-(Y)-phosphorylation regulated kinase 1A	448	-0.15	-0.18
TCF23	ENST00000296096.5	transcription factor 23	5	0	-0.18
CDC20B	ENST00000334206.5	cell division cycle 20B	5	-0.19	-0.19
SUFU	ENST00000369902.3	suppressor of fused homolog (Drosophila)	247	-0.17	-0.19
PDIK1L	ENST00000374271.4	PDLIM1 interacting kinase 1 like	5	-0.2	-0.2
DUSP3	ENST00000226004.3	dual specificity phosphatase 3	836	-0.16	-0.2
QSER1	ENST00000399302.2	glutamine and serine rich 1	34	-0.16	-0.2
KPNA6	ENST00000373625.3	karyopherin alpha 6 (importin alpha 7)	272	-0.15	-0.2
PLEKHA3	ENST00000234453.5	pleckstrin homology domain containing, family A (phosphoinositide binding specific) member 3	767	-0.01	-0.2
ZNF652	ENST00000362063.2	zinc finger protein 652	33	0	-0.2
PDPK1	ENST00000441549.3	3-phosphoinositide dependent protein kinase-1	104	-0.2	-0.21
PKP4	ENST00000389757.3	plakophilin 4	373	-0.11	-0.21
MED12L	ENST00000474524.1	mediator complex subunit 12-like	30	-0.06	-0.21
IGF1	ENST00000337514.6	insulin-like growth factor 1 (somatomedin C)	19	-0.05	-0.21
RIT1	ENST00000368323.3	Ras-like without CAAX 1	192	-0.22	-0.22
KCND1	ENST00000376477.1	potassium voltage-gated channel, Shal-related subfamily, member 1	149	-0.22	-0.22
BOLL	ENST00000392296.4	bol, boule-like (Drosophila)	15	-0.22	-0.22
GNAI3	ENST00000369851.4	guanine nucleotide binding protein (G protein), alpha inhibiting activity polypeptide 3	2439	-0.06	-0.22
LENG9	ENST00000333834.4	leukocyte receptor cluster (LRC) member 9	5	-0.23	-0.23
TBX6	ENST00000395224.2	T-box 6	23	-0.23	-0.23
HNRNPA1	ENST00000546500.1	heterogeneous nuclear ribonucleoprotein A1	2079	-0.22	-0.23
TRAF3	ENST00000560371.1	TNF receptor-associated factor 3	833	-0.16	-0.23
YY1	ENST00000262238.4	YY1 transcription factor	1803	-0.15	-0.23
SLC25A11	ENST00000225665.7	solute carrier family 25 (mitochondrial carrier; oxoglutarate carrier), member 11	1867	0	-0.23
RCN2	ENST00000394885.3	reticulocalbin 2, EF-hand calcium binding domain	4448	0	-0.23
SKP2	ENST00000274255.6	S-phase kinase-associated protein 2, E3 ubiquitin protein ligase	340	-0.24	-0.24
CSNK1G2	ENST00000255641.8	casein kinase 1, gamma 2	5	-0.24	-0.24
VAT1L	ENST00000302536.2	vesicle amine transport 1-like	123	-0.24	-0.24
MPP2	ENST00000377184.3	membrane protein, palmitoylated 2 (MAGUK p55 subfamily member 2)	78	-0.24	-0.24
CREBRF	ENST00000540014.1	CREB3 regulatory factor	24	-0.24	-0.24
ORAI2	ENST00000356387.2	ORAI calcium release-activated calcium modulator 2	217	-0.18	-0.24
DYNC1LI2	ENST00000258198.2	dynein, cytoplasmic 1, light intermediate chain 2	137	-0.13	-0.24
PLAGL2	ENST00000246229.4	pleiomorphic adenoma gene-like 2	254	-0.03	-0.24
IQSEC2	ENST00000375365.2	IQ motif and Sec7 domain 2	5	0	-0.24
ZDHHC9	ENST00000357166.6	zinc finger, DHHC-type containing 9	1203	-0.25	-0.25
RBMS1	ENST00000348849.3	RNA binding motif, single stranded interacting protein 1	90	-0.25	-0.25
FAM129A	ENST00000367511.3	family with sequence similarity 129, member A	213	-0.24	-0.25
ZBTB20	ENST00000462705.1	zinc finger and BTB domain containing 20	5	0	-0.25
TMED7-TICAM2	ENST00000333314.3	TMED7-TICAM2 readthrough	202	-0.26	-0.26
SRC	ENST00000373578.2	v-src avian sarcoma (Schmidt-Ruppin A-2) viral oncogene homolog	170	-0.26	-0.26
PIGV	ENST00000078527.4	phosphatidylinositol glycan anchor biosynthesis, class V	122	-0.04	-0.26
FOXG1	ENST00000382535.3	forkhead box G1	40	-0.27	-0.27
KIAA1522	ENST00000401073.2	KIAA1522	13	-0.27	-0.27
DKFZP779J2370	ENST00000378904.2		20	-0.27	-0.27
DACT1	ENST00000395153.3	dishevelled-binding antagonist of beta-catenin 1	248	-0.28	-0.28
PDE7B	ENST00000308191.6	phosphodiesterase 7B	148	-0.29	-0.29
COQ10B	ENST00000263960.2	coenzyme Q10 homolog B (S. cerevisiae)	1070	-0.29	-0.29
AGO1	ENST00000373204.4	argonaute RISC catalytic component 1	402	-0.24	-0.29
SEC62	ENST00000337002.4	SEC62 homolog (S. cerevisiae)	746	-0.1	-0.29
CALN1	ENST00000329008.5	calneuron 1	5	-0.3	-0.3
REST	ENST00000309042.7	RE1-silencing transcription factor	31	-0.04	-0.3
IL1RAPL1	ENST00000378993.1	interleukin 1 receptor accessory protein-like 1	5	-0.04	-0.3
KIAA1875	ENST00000323662.8	KIAA1875	5	-0.31	-0.31
RBMS3	ENST00000396583.3	RNA binding motif, single stranded interacting protein 3	56	-0.17	-0.31
PTRH2	ENST00000393038.2	peptidyl-tRNA hydrolase 2	386	-0.04	-0.31
CD3G	ENST00000532917.1	CD3g molecule, gamma (CD3-TCR complex)	9	-0.32	-0.32
AQP3	ENST00000297991.4	aquaporin 3 (Gill blood group)	70	-0.32	-0.32
NKAIN1	ENST00000373736.2	Na+/K+ transporting ATPase interacting 1	10	-0.32	-0.32
ALS2	ENST00000457679.2	amyotrophic lateral sclerosis 2 (juvenile)	206	-0.32	-0.32
NPAS4	ENST00000311034.2	neuronal PAS domain protein 4	5	-0.32	-0.32
BMP2	ENST00000378827.4	bone morphogenetic protein 2	1193	-0.28	-0.32
MAP2K6	ENST00000590474.1	mitogen-activated protein kinase kinase 6	235	-0.05	-0.32
ZFP36L2	ENST00000282388.3	ZFP36 ring finger protein-like 2	317	-0.33	-0.33
HDDC2	ENST00000608295.1	HD domain containing 2	1973	-0.33	-0.33
PLA2G12A	ENST00000243501.5	phospholipase A2, group XIIA	214	0	-0.33
FAM179B	ENST00000382233.2	family with sequence similarity 179, member B	12	-0.34	-0.34
PIWIL2	ENST00000356766.6	piwi-like RNA-mediated gene silencing 2	5	-0.34	-0.34
SLC7A6	ENST00000219343.6	solute carrier family 7 (amino acid transporter light chain, y+L system), member 6	1044	-0.3	-0.34
ZNF507	ENST00000311921.4	zinc finger protein 507	378	-0.17	-0.34
SMURF2	ENST00000262435.9	SMAD specific E3 ubiquitin protein ligase 2	978	-0.04	-0.34
DDAH1	ENST00000535924.2	dimethylarginine dimethylaminohydrolase 1	46	-0.35	-0.35
RAB11A	ENST00000569896.1	RAB11A, member RAS oncogene family	5781	-0.02	-0.36
NEUROD1	ENST00000295108.3	neuronal differentiation 1	5	-0.37	-0.37
RNF144B	ENST00000259939.3	ring finger protein 144B	17	-0.37	-0.37
SOX7	ENST00000554914.1	Transcription factor SOX-7; Uncharacterized protein; cDNA FLJ58508, highly similar to Transcription factor SOX-7	47	-0.32	-0.37
IMPG1	ENST00000369963.3	interphotoreceptor matrix proteoglycan 1	5	-0.38	-0.38
KCTD7	ENST00000275532.3	potassium channel tetramerization domain containing 7	693	-0.38	-0.38
CBX5	ENST00000209875.4	chromobox homolog 5	360	-0.12	-0.38
SGCZ	ENST00000382080.1	sarcoglycan, zeta	5	-0.39	-0.39
OS9	ENST00000389142.5	osteosarcoma amplified 9, endoplasmic reticulum lectin	1038	-0.4	-0.4
SOX7	ENST00000304501.1	SRY (sex determining region Y)-box 7	47	-0.4	-0.4
PITPNA	ENST00000313486.7	phosphatidylinositol transfer protein, alpha	366	-0.13	-0.4
SRSF10	ENST00000343255.5	serine/arginine-rich splicing factor 10	1920	-0.38	-0.41
SQSTM1	ENST00000389805.4	sequestosome 1	5047	-0.38	-0.41
NUFIP2	ENST00000225388.4	nuclear fragile X mental retardation protein interacting protein 2	440	-0.06	-0.41
MNAT1	ENST00000261245.4	MNAT CDK-activating kinase assembly factor 1	191	-0.03	-0.42
TMCO1	ENST00000392129.6	transmembrane and coiled-coil domains 1	4447	0	-0.43
VANGL1	ENST00000355485.2	VANGL planar cell polarity protein 1	721	-0.25	-0.45
MAPK1IP1L	ENST00000395468.4	mitogen-activated protein kinase 1 interacting protein 1-like	4002	-0.05	-0.45
TSPAN17	ENST00000405525.2	tetraspanin 17	849	-0.46	-0.46
TRIM55	ENST00000315962.4	tripartite motif containing 55	5	-0.46	-0.46
RFX5	ENST00000290524.4	regulatory factor X, 5 (influences HLA class II expression)	360	-0.26	-0.46
UMPS	ENST00000232607.2	uridine monophosphate synthetase	374	-0.08	-0.47
FAM83F	ENST00000333407.6	family with sequence similarity 83, member F	5	-0.49	-0.49
EIF4G3	ENST00000264211.8	eukaryotic translation initiation factor 4 gamma, 3	48	-0.49	-0.49
KBTBD6	ENST00000379485.1	kelch repeat and BTB (POZ) domain containing 6	51	-0.5	-0.5
TMEM245	ENST00000374586.3	transmembrane protein 245	1320	-0.46	-0.5
IL6ST	ENST00000381287.4	interleukin 6 signal transducer (gp130, oncostatin M receptor)	213	-0.45	-0.5
C15orf61	ENST00000342683.4	chromosome 15 open reading frame 61	4011	0	-0.5
RSPH4A	ENST00000368581.4	radial spoke head 4 homolog A (Chlamydomonas)	5	-0.52	-0.52
DPF2	ENST00000528416.1	D4, zinc and double PHD fingers family 2	1164	-0.4	-0.52
FRMPD4	ENST00000380682.1	FERM and PDZ domain containing 4	25	-0.44	-0.53
SAR1A	ENST00000373242.2	SAR1 homolog A (S. cerevisiae)	253	-0.08	-0.53
TOB2	ENST00000327492.3	transducer of ERBB2, 2	71	-0.4	-0.54
PTPMT1	ENST00000426530.2	protein tyrosine phosphatase, mitochondrial 1	6893	-0.01	-0.54
RAB15	ENST00000436278.2	RAB15, member RAS oncogene family	23	-0.52	-0.57
SDAD1	ENST00000356260.5	SDA1 domain containing 1	91	-0.32	-0.58
KIAA1429	ENST00000437199.1	KIAA1429	1629	-0.5	-0.62
AP4B1	ENST00000369567.1	adaptor-related protein complex 4, beta 1 subunit	168	-0.05	-0.63
PDIA4	ENST00000286091.4	protein disulfide isomerase family A, member 4	4336	-0.63	-0.65
IFI6	ENST00000361157.6	interferon, alpha-inducible protein 6	141	-0.63	-0.66

## Sheet: Table S8b
Table S8b. Predicted target genes of bta-miR-185 by TargetScan and miRanda.
Ortholog of target gene	Representative transcript	Gene name	3P-seq tags + 5	Cumulative weighted context++ score	Total context++ score
TPR	ENST00000367478.4	translocated promoter region, nuclear basket protein	529	0	-0.01
NLRP1	ENST00000262467.5	NLR family, pyrin domain containing 1	547	-0.02	-0.02
LCOR	ENST00000371103.3	ligand dependent nuclear receptor corepressor	94	-0.02	-0.02
SGPP2	ENST00000321276.7	sphingosine-1-phosphate phosphatase 2	182	-0.01	-0.02
ZNF423	ENST00000561648.1	zinc finger protein 423	170	0	-0.02
ACTN4	ENST00000252699.2	actinin, alpha 4	5688	-0.03	-0.03
LRRC55	ENST00000497933.1	leucine rich repeat containing 55	5	-0.03	-0.03
CSMD2	ENST00000373381.4	CUB and Sushi multiple domains 2	5	-0.03	-0.03
DAB2IP	ENST00000408936.3	DAB2 interacting protein	1787	-0.03	-0.03
CNTN2	ENST00000331830.4	contactin 2 (axonal)	5	-0.03	-0.03
ZNF609	ENST00000326648.3	zinc finger protein 609	103	-0.03	-0.03
ST6GALNAC3	ENST00000328299.3	ST6 (alpha-N-acetyl-neuraminyl-2,3-beta-galactosyl-1,3)-N-acetylgalactosaminide alpha-2,6-sialyltransferase 3	41	-0.03	-0.03
THSD7A	ENST00000423059.4	thrombospondin, type I, domain containing 7A	5	-0.03	-0.03
DRP2	ENST00000402866.1	dystrophin related protein 2	5	-0.03	-0.03
ULK2	ENST00000395544.4	unc-51 like autophagy activating kinase 2	489	-0.01	-0.03
STXBP4	ENST00000376352.2	syntaxin binding protein 4	62	-0.03	-0.04
DLGAP3	ENST00000373347.1	discs, large (Drosophila) homolog-associated protein 3	8	-0.01	-0.04
WWC2	ENST00000403733.3	WW and C2 domain containing 2	717	0	-0.04
LRCH3	ENST00000438796.2	leucine-rich repeats and calponin homology (CH) domain containing 3	399	-0.05	-0.05
ZNF81	ENST00000338637.7	zinc finger protein 81	10	-0.05	-0.05
PAX8	ENST00000263335.7	paired box 8	11	-0.05	-0.05
PPARGC1B	ENST00000309241.5	peroxisome proliferator-activated receptor gamma, coactivator 1 beta	12	-0.05	-0.06
EVI5	ENST00000370331.1	ecotropic viral integration site 5	172	-0.05	-0.06
UHMK1	ENST00000538489.1	U2AF homology motif (UHM) kinase 1	48	-0.01	-0.06
AQPEP	ENST00000357872.4	Aminopeptidase Q	11	-0.07	-0.07
WDR52	ENST00000393845.2	WD repeat domain 52	5	-0.07	-0.07
KIF1B	ENST00000377086.1	kinesin family member 1B	234	-0.07	-0.07
CSF1	ENST00000329608.6	colony stimulating factor 1 (macrophage)	290	-0.07	-0.07
TRIOBP	ENST00000406386.3	TRIO and F-actin binding protein	1545	-0.03	-0.07
TENM4	ENST00000278550.7	teneurin transmembrane protein 4	34	-0.01	-0.07
DGCR14	ENST00000252137.6	DiGeorge syndrome critical region gene 14	269	0	-0.07
DNAH17-AS1	ENST00000598378.1	DNAH17 antisense RNA 1	23	-0.08	-0.08
PTPRG	ENST00000474889.1	protein tyrosine phosphatase, receptor type, G	696	-0.07	-0.08
SLC24A2	ENST00000341998.2	solute carrier family 24 (sodium/potassium/calcium exchanger), member 2	5	-0.09	-0.09
SLC38A1	ENST00000398637.5	solute carrier family 38, member 1	1967	-0.06	-0.09
THBS2	ENST00000366787.3	thrombospondin 2	372	-0.02	-0.09
PAK7	ENST00000378423.1	p21 protein (Cdc42/Rac)-activated kinase 7	6	-0.1	-0.1
MYO18A	ENST00000354329.4	myosin XVIIIA	159	-0.06	-0.1
PAX5	ENST00000358127.4	paired box 5	5	-0.11	-0.11
BCL2L2	ENST00000250405.5	BCL2-like 2	1380	-0.11	-0.11
SLA2	ENST00000262866.4	Src-like-adaptor 2	5	-0.11	-0.11
ST6GALNAC5	ENST00000477717.1	ST6 (alpha-N-acetyl-neuraminyl-2,3-beta-galactosyl-1,3)-N-acetylgalactosaminide alpha-2,6-sialyltransferase 5	7	-0.03	-0.11
ST7L	ENST00000360743.4	suppression of tumorigenicity 7 like	45	-0.02	-0.11
CAPZB	ENST00000375142.1	capping protein (actin filament) muscle Z-line, beta	545	-0.01	-0.11
NCOA2	ENST00000452400.2	nuclear receptor coactivator 2	271	-0.12	-0.12
KDM2A	ENST00000529006.2	lysine (K)-specific demethylase 2A	729	-0.12	-0.12
KAT7	ENST00000259021.4	K(lysine) acetyltransferase 7	48	-0.12	-0.12
DHDDS	ENST00000360009.2	dehydrodolichyl diphosphate synthase	325	-0.06	-0.12
SUPT6H	ENST00000314616.6	suppressor of Ty 6 homolog (S. cerevisiae)	405	-0.03	-0.12
MAPRE2	ENST00000436190.2	microtubule-associated protein, RP/EB family, member 2	361	0	-0.12
GPR12	ENST00000405846.3	G protein-coupled receptor 12	5	-0.13	-0.13
MAPK8IP3	ENST00000250894.4	mitogen-activated protein kinase 8 interacting protein 3	100	-0.13	-0.13
BEND3	ENST00000369042.1	BEN domain containing 3	13	-0.13	-0.13
FAM53B	ENST00000337318.3	family with sequence similarity 53, member B	27	-0.13	-0.13
SLC24A4	ENST00000393265.2	solute carrier family 24 (sodium/potassium/calcium exchanger), member 4	5	-0.13	-0.13
FAM134C	ENST00000309428.5	family with sequence similarity 134, member C	397	-0.13	-0.13
CHST11	ENST00000549260.1	carbohydrate (chondroitin 4) sulfotransferase 11	686	-0.11	-0.13
MIEF1	ENST00000325301.2	mitochondrial elongation factor 1	2319	-0.1	-0.13
RALGPS2	ENST00000367635.3	Ral GEF with PH domain and SH3 binding motif 2	201	-0.08	-0.13
PLEKHG3	ENST00000247226.7	pleckstrin homology domain containing, family G (with RhoGef domain) member 3	97	-0.01	-0.13
ATP1B4	ENST00000218008.3	ATPase, Na+/K+ transporting, beta 4 polypeptide	5	-0.14	-0.14
RAB14	ENST00000373840.4	RAB14, member RAS oncogene family	586	-0.14	-0.14
TMEM233	ENST00000426426.1	transmembrane protein 233	5	-0.14	-0.14
SMG5	ENST00000361813.5	SMG5 nonsense mediated mRNA decay factor	1093	-0.14	-0.14
LRRC10B	ENST00000378075.2	leucine rich repeat containing 10B	5	-0.14	-0.14
MXI1	ENST00000332674.5	MAX interactor 1, dimerization protein	278	-0.13	-0.14
CREBRF	ENST00000540014.1	CREB3 regulatory factor	24	-0.05	-0.14
ZFYVE9	ENST00000371591.1	zinc finger, FYVE domain containing 9	32	-0.02	-0.14
HOXA13	ENST00000222753.4	homeobox A13	328	0	-0.14
PER1	ENST00000317276.4	period circadian clock 1	1210	-0.15	-0.15
ANKFY1	ENST00000341657.4	ankyrin repeat and FYVE domain containing 1	969	-0.12	-0.15
NOP9	ENST00000396802.3	NOP9 nucleolar protein	353	-0.1	-0.15
ABCC1	ENST00000399408.2	ATP-binding cassette, sub-family C (CFTR/MRP), member 1	441	-0.16	-0.16
RSBN1	ENST00000261441.5	round spermatid basic protein 1	54	-0.15	-0.16
SND1	ENST00000354725.3	staphylococcal nuclease and tudor domain containing 1	7201	-0.13	-0.16
SEL1L	ENST00000336735.4	sel-1 suppressor of lin-12-like (C. elegans)	1271	-0.17	-0.17
MYBL1	ENST00000522677.3	v-myb avian myeloblastosis viral oncogene homolog-like 1	53	-0.17	-0.17
CSNK1D	ENST00000392334.2	casein kinase 1, delta	1799	-0.17	-0.17
FCHSD2	ENST00000311172.7	FCH and double SH3 domains 2	73	-0.12	-0.17
SETD5	ENST00000402198.1	SET domain containing 5	48	-0.09	-0.17
AGPAT6	ENST00000396987.3	1-acylglycerol-3-phosphate O-acyltransferase 6	474	-0.06	-0.17
CCDC171	ENST00000380701.3	coiled-coil domain containing 171	25	-0.01	-0.17
OTOP3	ENST00000328801.4	otopetrin 3	5	-0.18	-0.18
CDH4	ENST00000360469.5	cadherin 4, type 1, R-cadherin (retinal)	33	-0.18	-0.18
ELOVL4	ENST00000369816.4	ELOVL fatty acid elongase 4	129	-0.17	-0.18
MBNL3	ENST00000370839.3	muscleblind-like splicing regulator 3	593	-0.17	-0.18
TMOD2	ENST00000249700.4	tropomodulin 2 (neuronal)	117	-0.15	-0.18
ENAH	ENST00000366844.3	enabled homolog (Drosophila)	415	-0.09	-0.18
TNPO3	ENST00000393245.1	transportin 3	30	-0.08	-0.18
TJP1	ENST00000346128.6	tight junction protein 1	140	-0.04	-0.18
LDLRAD3	ENST00000315571.5	low density lipoprotein receptor class A domain containing 3	90	-0.19	-0.19
PHYHIP	ENST00000321613.3	phytanoyl-CoA 2-hydroxylase interacting protein	14	-0.19	-0.19
SRRM4	ENST00000267260.4	serine/arginine repetitive matrix 4	22	-0.19	-0.19
HOXB6	ENST00000484302.2	homeobox B6	12	-0.15	-0.19
DCLRE1C	ENST00000378289.4	DNA cross-link repair 1C	29	-0.06	-0.19
RMND5A	ENST00000283632.4	required for meiotic nuclear division 5 homolog A (S. cerevisiae)	261	-0.02	-0.19
CORO2B	ENST00000261861.5	coronin, actin binding protein, 2B	751	-0.2	-0.2
NFATC3	ENST00000329524.4	nuclear factor of activated T-cells, cytoplasmic, calcineurin-dependent 3	221	-0.2	-0.2
GPR37L1	ENST00000367282.5	G protein-coupled receptor 37 like 1	5	-0.2	-0.2
IGJ	ENST00000254801.4	immunoglobulin J polypeptide, linker protein for immunoglobulin alpha and mu polypeptides	5	-0.2	-0.2
HNRNPA0	ENST00000314940.4	heterogeneous nuclear ribonucleoprotein A0	22668	-0.2	-0.2
RNF26	ENST00000311413.4	ring finger protein 26	1208	-0.2	-0.2
CADM4	ENST00000222374.2	cell adhesion molecule 4	50	-0.2	-0.2
ELAVL3	ENST00000359227.3	ELAV like neuron-specific RNA binding protein 3	5	-0.2	-0.2
E2F6	ENST00000362009.4	E2F transcription factor 6	70	-0.19	-0.2
ATP8B1	ENST00000283684.4	ATPase, aminophospholipid transporter, class I, type 8B, member 1	497	-0.16	-0.2
CHMP7	ENST00000313219.7	charged multivesicular body protein 7	124	-0.14	-0.2
GPR156	ENST00000464295.1	G protein-coupled receptor 156	12	-0.05	-0.2
HAUS3	ENST00000243706.4	HAUS augmin-like complex, subunit 3	466	-0.01	-0.2
KIAA1024	ENST00000305428.3	KIAA1024	5	-0.21	-0.21
SEL1L3	ENST00000399878.3	sel-1 suppressor of lin-12-like 3 (C. elegans)	155	-0.21	-0.21
PCDH10	ENST00000264360.5	protocadherin 10	9	-0.21	-0.21
SNX30	ENST00000374232.3	sorting nexin family member 30	33	-0.2	-0.21
MEX3A	ENST00000532414.2	mex-3 RNA binding family member A	912	-0.17	-0.21
BMF	ENST00000220446.4	Bcl2 modifying factor	179	-0.16	-0.21
PHLDB1	ENST00000361417.2	pleckstrin homology-like domain, family B, member 1	126	-0.12	-0.21
SAP30L	ENST00000297109.6	SAP30-like	335	-0.08	-0.21
TRIM24	ENST00000343526.4	tripartite motif containing 24	182	-0.06	-0.21
CCNK	ENST00000389879.5	cyclin K	1777	0	-0.21
BSN	ENST00000296452.4	bassoon presynaptic cytomatrix protein	31	-0.22	-0.22
SFXN3	ENST00000393459.1	sideroflexin 3	154	-0.22	-0.22
SMUG1	ENST00000505128.1	single-strand-selective monofunctional uracil-DNA glycosylase 1	242	-0.22	-0.22
C2CD2L	ENST00000336702.3	C2CD2-like	13	-0.11	-0.22
YWHAZ	ENST00000395957.2	tyrosine 3-monooxygenase/tryptophan 5-monooxygenase activation protein, zeta polypeptide	184	-0.07	-0.22
SMG7	ENST00000367537.3	SMG7 nonsense mediated mRNA decay factor	305	-0.05	-0.22
POC1A	ENST00000296484.2	POC1 centriolar protein A	1025	0	-0.22
USP3	ENST00000380324.3	ubiquitin specific peptidase 3	583	0	-0.22
EIF4B	ENST00000262056.9	eukaryotic translation initiation factor 4B	37	-0.23	-0.23
ZNF385A	ENST00000551109.1	zinc finger protein 385A	94	-0.23	-0.23
PHLPP2	ENST00000568954.1	PH domain and leucine rich repeat protein phosphatase 2	172	-0.23	-0.23
SH3BP5	ENST00000383791.3	SH3-domain binding protein 5 (BTK-associated)	4289	-0.23	-0.23
TCF12	ENST00000267811.5	transcription factor 12	101	-0.23	-0.23
GK	ENST00000378946.3	glycerol kinase	38	-0.23	-0.23
GPR75	ENST00000394705.2	G protein-coupled receptor 75	35	-0.2	-0.23
EMC10	ENST00000376918.3	ER membrane protein complex subunit 10	1981	-0.19	-0.23
DGKI	ENST00000453654.2	diacylglycerol kinase, iota	16	-0.15	-0.23
CLTC	ENST00000269122.3	clathrin, heavy chain (Hc)	10702	-0.1	-0.23
KIAA1429	ENST00000437199.1	KIAA1429	1629	-0.24	-0.24
ZC3H11A	ENST00000332127.4	zinc finger CCCH-type containing 11A	71	-0.24	-0.24
DLG2	ENST00000398309.2	discs, large homolog 2 (Drosophila)	15	-0.24	-0.24
DLST	ENST00000334220.4	dihydrolipoamide S-succinyltransferase (E2 component of 2-oxo-glutarate complex)	64	-0.24	-0.24
SHC2	ENST00000264554.6	SHC (Src homology 2 domain containing) transforming protein 2	600	-0.24	-0.24
ROBO2	ENST00000461745.1	roundabout, axon guidance receptor, homolog 2 (Drosophila)	22	-0.24	-0.24
DLGAP4	ENST00000373913.3	discs, large (Drosophila) homolog-associated protein 4	1188	-0.21	-0.24
F9	ENST00000218099.2	coagulation factor IX	5	-0.19	-0.24
SNTB2	ENST00000336278.4	syntrophin, beta 2 (dystrophin-associated protein A1, 59kDa, basic component 2)	254	-0.18	-0.24
SYNGAP1	ENST00000418600.2	synaptic Ras GTPase activating protein 1	15	-0.25	-0.25
ARPC4-TTLL3	ENST00000397256.1	ARPC4-TTLL3 readthrough	10	-0.25	-0.25
PRKAR2A	ENST00000265563.8	protein kinase, cAMP-dependent, regulatory, type II, alpha	583	-0.25	-0.25
PLEKHA1	ENST00000538022.1	pleckstrin homology domain containing, family A (phosphoinositide binding specific) member 1	1172	-0.25	-0.25
CYP4V2	ENST00000378802.4	cytochrome P450, family 4, subfamily V, polypeptide 2	121	-0.22	-0.25
MSI1	ENST00000257552.2	musashi RNA-binding protein 1	287	-0.2	-0.25
TTLL3	ENST00000383827.1	tubulin tyrosine ligase-like family, member 3	10	-0.26	-0.26
STAC2	ENST00000333461.5	SH3 and cysteine rich domain 2	123	-0.26	-0.26
MPP2	ENST00000377184.3	membrane protein, palmitoylated 2 (MAGUK p55 subfamily member 2)	78	-0.25	-0.26
PLXNA4	ENST00000321063.4	plexin A4	9	-0.21	-0.26
CDC42EP3	ENST00000295324.3	CDC42 effector protein (Rho GTPase binding) 3	1749	-0.14	-0.26
TPD52	ENST00000379096.5	tumor protein D52	4585	0	-0.26
THRA	ENST00000450525.2	thyroid hormone receptor, alpha	547	-0.27	-0.27
TRIM67	ENST00000444294.3	tripartite motif containing 67	41	-0.27	-0.27
DGKB	ENST00000403951.2	diacylglycerol kinase, beta 90kDa	5	-0.27	-0.27
ABHD4	ENST00000428304.2	abhydrolase domain containing 4	102	-0.26	-0.27
PTCHD1	ENST00000379361.4	patched domain containing 1	59	-0.24	-0.27
TBC1D20	ENST00000354200.4	TBC1 domain family, member 20	761	-0.18	-0.27
MAT2A	ENST00000306434.3	methionine adenosyltransferase II, alpha	8	-0.16	-0.27
RERE	ENST00000337907.3	arginine-glutamic acid dipeptide (RE) repeats	199	-0.09	-0.27
SRM	ENST00000376957.2	spermidine synthase	46	-0.03	-0.27
TSPAN6	ENST00000373020.4	tetraspanin 6	885	-0.28	-0.28
SF1	ENST00000377390.3	splicing factor 1	17473	-0.28	-0.28
RORB	ENST00000376896.3	RAR-related orphan receptor B	5	-0.28	-0.28
DPF2	ENST00000528416.1	D4, zinc and double PHD fingers family 2	1164	-0.28	-0.28
FOSL2	ENST00000379619.1	FOS-like antigen 2	2255	-0.16	-0.28
HTR2A	ENST00000378688.4	5-hydroxytryptamine (serotonin) receptor 2A, G protein-coupled	5	-0.29	-0.29
KLF7	ENST00000309446.6	Kruppel-like factor 7 (ubiquitous)	737	-0.29	-0.29
CYB561	ENST00000584031.1	cytochrome b561	10	-0.29	-0.29
MORN4	ENST00000478953.1	MORN repeat containing 4	296	-0.29	-0.29
NPFFR1	ENST00000277942.6	neuropeptide FF receptor 1	5	-0.29	-0.29
ELP4	ENST00000395934.2	elongator acetyltransferase complex subunit 4	282	-0.23	-0.29
NUP37	ENST00000552283.1	nucleoporin 37kDa	458	0	-0.29
CABP4	ENST00000438189.2	calcium binding protein 4	5	0	-0.29
ABCG1	ENST00000398457.2	ATP-binding cassette, sub-family G (WHITE), member 1	64	-0.3	-0.3
CAMK1G	ENST00000009105.1	calcium/calmodulin-dependent protein kinase IG	5	-0.3	-0.3
PARPBP	ENST00000378128.3	PARP1 binding protein	456	-0.3	-0.3
SLC16A2	ENST00000587091.1	solute carrier family 16, member 2 (thyroid hormone transporter)	22	-0.3	-0.3
G6PC	ENST00000253801.2	glucose-6-phosphatase, catalytic subunit	5	-0.3	-0.3
NR1D1	ENST00000246672.3	nuclear receptor subfamily 1, group D, member 1	113	-0.3	-0.3
LPHN1	ENST00000340736.6	latrophilin 1	49	-0.2	-0.3
GABPB2	ENST00000368918.3	GA binding protein transcription factor, beta subunit 2	35	-0.19	-0.3
HSPH1	ENST00000320027.5	heat shock 105kDa/110kDa protein 1	4109	-0.13	-0.3
ABHD15	ENST00000307201.4	abhydrolase domain containing 15	240	0	-0.3
RIC8B	ENST00000392837.4	RIC8 guanine nucleotide exchange factor B	49	-0.31	-0.31
BAI1	ENST00000517894.1	brain-specific angiogenesis inhibitor 1	5	-0.31	-0.31
PTPRA	ENST00000216877.6	protein tyrosine phosphatase, receptor type, A	7517	-0.22	-0.31
ABCG4	ENST00000307417.3	ATP-binding cassette, sub-family G (WHITE), member 4	5	-0.32	-0.32
PAK6	ENST00000260404.4	p21 protein (Cdc42/Rac)-activated kinase 6	70	-0.32	-0.32
FAM101A	ENST00000546355.1	family with sequence similarity 101, member A	34	-0.32	-0.32
DNAH10OS	ENST00000514254.2	dynein, axonemal, heavy chain 10 opposite strand	89	-0.32	-0.32
KCNN3	ENST00000271915.4	potassium intermediate/small conductance calcium-activated channel, subfamily N, member 3	5	-0.32	-0.32
HP1BP3	ENST00000312239.5	heterochromatin protein 1, binding protein 3	1886	-0.3	-0.32
CAMK2D	ENST00000296402.5	calcium/calmodulin-dependent protein kinase II delta	938	-0.26	-0.32
AMIGO2	ENST00000266581.4	adhesion molecule with Ig-like domain 2	860	0	-0.32
CYP26B1	ENST00000001146.2	cytochrome P450, family 26, subfamily B, polypeptide 1	1315	-0.33	-0.33
FAM53C	ENST00000513056.1	family with sequence similarity 53, member C	592	-0.33	-0.33
TAF3	ENST00000344293.5	TAF3 RNA polymerase II, TATA box binding protein (TBP)-associated factor, 140kDa	225	-0.33	-0.33
NT5C1A	ENST00000235628.1	5'-nucleotidase, cytosolic IA	4	-0.33	-0.33
ANKRD34A	ENST00000323397.4	ankyrin repeat domain 34A	6	-0.33	-0.33
TEAD1	ENST00000361905.4	TEA domain family member 1 (SV40 transcriptional enhancer factor)	740	-0.32	-0.33
DYRK1B	ENST00000593685.1	dual-specificity tyrosine-(Y)-phosphorylation regulated kinase 1B	7	-0.31	-0.33
MLLT3	ENST00000380338.4	myeloid/lymphoid or mixed-lineage leukemia (trithorax homolog, Drosophila); translocated to, 3	385	-0.25	-0.33
MRRF	ENST00000344641.3	mitochondrial ribosome recycling factor	85	-0.04	-0.33
BICD1	ENST00000548411.1	bicaudal D homolog 1 (Drosophila)	205	-0.34	-0.34
EIF5A	ENST00000336452.7	eukaryotic translation initiation factor 5A	756	-0.34	-0.34
STX4	ENST00000313843.3	syntaxin 4	53	-0.32	-0.34
PCDH1	ENST00000503492.1	protocadherin 1	30	-0.31	-0.34
EPHB2	ENST00000374632.3	EPH receptor B2	297	-0.3	-0.34
FAM168A	ENST00000064778.4	family with sequence similarity 168, member A	68	-0.24	-0.34
GPR61	ENST00000527748.1	G protein-coupled receptor 61	5	-0.35	-0.35
PRX	ENST00000291825.7	periaxin	17	-0.35	-0.35
KLHL3	ENST00000541417.1	kelch-like family member 3	40	-0.31	-0.35
SORL1	ENST00000260197.7	sortilin-related receptor, L(DLR class) A repeats containing	40	-0.21	-0.35
PCDHAC2	ENST00000289269.5	protocadherin alpha subfamily C, 2	86	-0.36	-0.36
SGMS1	ENST00000361781.2	sphingomyelin synthase 1	100	-0.36	-0.36
ADIPOQ	ENST00000412955.2	adiponectin, C1Q and collagen domain containing	5	-0.36	-0.36
KLK5	ENST00000391809.2	kallikrein-related peptidase 5	5	-0.36	-0.36
NPR2	ENST00000342694.2	natriuretic peptide receptor B/guanylate cyclase B (atrionatriuretic peptide receptor B)	9	-0.36	-0.36
TAPBP	ENST00000434618.2	TAP binding protein (tapasin)	1144	-0.36	-0.36
SPATA2	ENST00000289431.5	spermatogenesis associated 2	358	-0.35	-0.36
TANC2	ENST00000424789.2	tetratricopeptide repeat, ankyrin repeat and coiled-coil containing 2	155	-0.32	-0.36
SORCS1	ENST00000369698.1	sortilin-related VPS10 domain containing receptor 1	88	-0.32	-0.36
TIAF1	ENST00000408971.2	TGFB1-induced anti-apoptotic factor 1	152	-0.3	-0.36
TTC5	ENST00000258821.3	tetratricopeptide repeat domain 5	11	-0.23	-0.36
PCDHA5	ENST00000529859.1	protocadherin alpha 5	86	-0.37	-0.37
PCDHA8	ENST00000531613.1	protocadherin alpha 8	86	-0.37	-0.37
PCDHA12	ENST00000398631.2	protocadherin alpha 12	86	-0.37	-0.37
PCDHA4	ENST00000530339.1	protocadherin alpha 4	86	-0.37	-0.37
PCDHA10	ENST00000307360.5	protocadherin alpha 10	86	-0.37	-0.37
PCDHA6	ENST00000529310.1	protocadherin alpha 6	86	-0.37	-0.37
PCDHA13	ENST00000289272.2	protocadherin alpha 13	86	-0.37	-0.37
PCDHA9	ENST00000532602.1	protocadherin alpha 9	86	-0.37	-0.37
PCDHA3	ENST00000522353.2	protocadherin alpha 3	86	-0.37	-0.37
PCDHA11	ENST00000398640.2	protocadherin alpha 11	86	-0.37	-0.37
CBFA2T3	ENST00000327483.5	core-binding factor, runt domain, alpha subunit 2; translocated to, 3	7	-0.36	-0.37
BAZ2A	ENST00000379441.3	bromodomain adjacent to zinc finger domain, 2A	48	-0.31	-0.37
PHF7	ENST00000327906.3	PHD finger protein 7	38	-0.19	-0.37
NOX5	ENST00000260364.5	NADPH oxidase, EF-hand calcium binding domain 5	5	-0.38	-0.38
PCDHA7	ENST00000525929.1	protocadherin alpha 7	86	-0.38	-0.38
AGFG1	ENST00000310078.8	ArfGAP with FG repeats 1	2019	-0.38	-0.39
LIF	ENST00000403987.3	leukemia inhibitory factor	55	-0.36	-0.39
MIER1	ENST00000357692.2	mesoderm induction early response 1, transcriptional regulator	950	-0.33	-0.39
AGO1	ENST00000373204.4	argonaute RISC catalytic component 1	402	-0.33	-0.39
C1orf95	ENST00000366788.3	chromosome 1 open reading frame 95	28	-0.08	-0.39
DUSP3	ENST00000226004.3	dual specificity phosphatase 3	836	-0.04	-0.39
DCTN3	ENST00000447983.2	dynactin 3 (p22)	1816	-0.4	-0.4
CADM1	ENST00000452722.3	cell adhesion molecule 1	676	0	-0.4
PCDHA2	ENST00000526136.1	protocadherin alpha 2	86	-0.41	-0.41
PGM1	ENST00000371084.3	phosphoglucomutase 1	612	-0.41	-0.41
TOX3	ENST00000407228.3	TOX high mobility group box family member 3	59	-0.41	-0.41
CNTD1	ENST00000588408.1	cyclin N-terminal domain containing 1	7	-0.41	-0.41
SSBP2	ENST00000320672.4	single-stranded DNA binding protein 2	1996	-0.22	-0.41
SELRC1	ENST00000371538.3	Sel1 repeat containing 1	321	-0.06	-0.41
NRSN1	ENST00000378491.4	neurensin 1	5	0	-0.41
RBM8A	ENST00000330165.8	RNA binding motif protein 8A	33	-0.39	-0.42
RP11-73M18.2	ENST00000472726.2	Kinesin light chain 1	499	-0.37	-0.42
SPIN2A	ENST00000374908.1	spindlin family, member 2A	5	-0.43	-0.43
SDHC	ENST00000367975.2	succinate dehydrogenase complex, subunit C, integral membrane protein, 15kDa	172	-0.43	-0.43
PPAP2B	ENST00000371250.3	phosphatidic acid phosphatase type 2B	81	-0.11	-0.43
FAIM2	ENST00000320634.3	Fas apoptotic inhibitory molecule 2	5	-0.44	-0.44
NMNAT2	ENST00000294868.4	nicotinamide nucleotide adenylyltransferase 2	18	-0.44	-0.44
KLC1	ENST00000389744.4	kinesin light chain 1	499	-0.4	-0.44
AC005003.1	ENST00000504184.2	CDNA FLJ20464 fis, clone KAT06158; HCG1777549; Uncharacterized protein	5	-0.37	-0.44
CNKSR3	ENST00000607772.1	CNKSR family member 3	567	-0.03	-0.44
BTN1A1	ENST00000244513.6	butyrophilin, subfamily 1, member A1	5	-0.45	-0.45
ELK1	ENST00000247161.3	ELK1, member of ETS oncogene family	11	-0.39	-0.45
GATAD2B	ENST00000368655.4	GATA zinc finger domain containing 2B	48	-0.27	-0.45
ELF4	ENST00000335997.7	E74-like factor 4 (ets domain transcription factor)	69	-0.25	-0.45
AC138655.1	ENST00000601243.1	CDNA: FLJ23120 fis, clone LNG07989; HCG1987724; Uncharacterized protein	5	-0.47	-0.47
PAX2	ENST00000370296.2	paired box 2	8	-0.47	-0.47
RIMS4	ENST00000372851.3	regulating synaptic membrane exocytosis 4	30	-0.47	-0.47
EHD4	ENST00000220325.4	EH-domain containing 4	515	-0.27	-0.5
SH3BGRL2	ENST00000369838.4	SH3 domain binding glutamic acid-rich protein like 2	32	-0.17	-0.5
PSMD11	ENST00000261712.3	proteasome (prosome, macropain) 26S subunit, non-ATPase, 11	189	-0.15	-0.5
KIAA0141	ENST00000194118.4	KIAA0141	1078	-0.06	-0.5
CAPZA1	ENST00000263168.3	capping protein (actin filament) muscle Z-line, alpha 1	1159	0	-0.5
SEC22A	ENST00000309934.4	SEC22 vesicle trafficking protein homolog A (S. cerevisiae)	294	-0.44	-0.51
IKZF3	ENST00000346872.3	IKAROS family zinc finger 3 (Aiolos)	7	-0.24	-0.51
TPM3	ENST00000368531.2	tropomyosin 3	669	-0.33	-0.52
TCF23	ENST00000296096.5	transcription factor 23	5	-0.31	-0.52
PCDHAC1	ENST00000253807.2	protocadherin alpha subfamily C, 1	86	-0.53	-0.53
SPRYD4	ENST00000338146.5	SPRY domain containing 4	1999	-0.08	-0.53
CECR6	ENST00000399875.1	cat eye syndrome chromosome region, candidate 6	5	-0.55	-0.55
NFIX	ENST00000360105.4	nuclear factor I/X (CCAAT-binding transcription factor)	24	-0.44	-0.55
ZNF704	ENST00000327835.3	zinc finger protein 704	124	-0.28	-0.55
DPCR1	ENST00000462446.1	diffuse panbronchiolitis critical region 1	5	-0.57	-0.57
HOMEZ	ENST00000357460.5	homeobox and leucine zipper encoding	100	-0.15	-0.57
RSU1	ENST00000377921.3	Ras suppressor protein 1	10596	-0.03	-0.57
CALN1	ENST00000329008.5	calneuron 1	5	-0.58	-0.58
C11orf87	ENST00000327419.6	chromosome 11 open reading frame 87	5	-0.58	-0.58
DNAJB2	ENST00000336576.5	DnaJ (Hsp40) homolog, subfamily B, member 2	2187	-0.58	-0.58
CA10	ENST00000570565.1	carbonic anhydrase X	5	-0.58	-0.58
CDC42	ENST00000344548.3	cell division cycle 42	34	-0.61	-0.61
MID2	ENST00000262843.6	midline 2	194	-0.5	-0.61
KRT78	ENST00000359499.4	keratin 78	5	-0.62	-0.62
PCDHA1	ENST00000504120.2	protocadherin alpha 1	86	-0.62	-0.62
SCARB1	ENST00000339570.5	scavenger receptor class B, member 1	186	-0.6	-0.62
ZBTB16	ENST00000335953.4	zinc finger and BTB domain containing 16	73	-0.57	-0.62
RAD54L2	ENST00000409535.2	RAD54-like 2 (S. cerevisiae)	215	-0.63	-0.63
RAB3B	ENST00000371655.3	RAB3B, member RAS oncogene family	611	-0.51	-0.64
ZBTB20	ENST00000462705.1	zinc finger and BTB domain containing 20	5	0	-0.67
PRRT2	ENST00000300797.6	proline-rich transmembrane protein 2	33	-0.68	-0.68
XYLT1	ENST00000261381.6	xylosyltransferase I	159	-0.55	-0.69
FAM76A	ENST00000373954.6	family with sequence similarity 76, member A	173	-0.7	-0.7
CALCOCO1	ENST00000548263.1	calcium binding and coiled-coil domain 1	68	-0.36	-0.75
RAB35	ENST00000534951.1	RAB35, member RAS oncogene family	1051	-0.7	-0.79
SIX3	ENST00000260653.3	SIX homeobox 3	15	-0.62	-0.8
GPX8	ENST00000296734.6	glutathione peroxidase 8 (putative)	2107	-0.36	-0.82
MDM4	ENST00000391947.2	Mdm4 p53 binding protein homolog (mouse)	443	-0.96	-0.98
CBX5	ENST00000209875.4	chromobox homolog 5	360	-0.39	-0.98
DNM1	ENST00000475805.1	dynamin 1	17	-0.66	-1.05
DYNLL2	ENST00000579991.2	dynein, light chain, LC8-type 2	1162	-0.75	-1.17
ATP6V1F	ENST00000492758.1	ATPase, H+ transporting, lysosomal 14kDa, V1 subunit F	496	-1.2	-1.43
IKZF4	ENST00000262032.5	IKAROS family zinc finger 4 (Eos)	329	-1.44	-1.5
PKIA	ENST00000396418.2	protein kinase (cAMP-dependent, catalytic) inhibitor alpha	542	-0.05	-1.87
