# Supplementary material for: Identification and characterization of differentially expressed exosomal microRNAs in bovine milk infected with Staphylococcus aureus
Source: BMC Genomics. 2019 Dec 5;20:934. doi: 10.1186/s12864-019-6338-1 (PMC6896338; doi:10.1186/s12864-019-6338-1)
Supplement: Supplementary file 16 — Additional file 16: Table S9. a. The binding sites between bta-miR-378 and 3′-UTR of target genes. b. The binding sites between bta-miR-185 and 3′-UTR of target genes. [file 12864_2019_6338_MOESM16_ESM.xlsx]

## Sheet: Table S9a
Table S9a. The binding sites between bta-miR-378 and 3'-UTR of target genes.
ID	Sequence
bta-miR-378	3'-CGGAAGACUGAGGUUCAGGUCA-5'
VAT1L	5'-……GUGAACAAACGCUGUAGUCCAGU……-3'
TLK2	5'-……AAUACAGACUGGGCUAGUCCAGU……-3'
TCF12	5'-……AUAGAUUAUGGUCACAGUCCAGA……-3'
PDIA4	5'-……AUGACUCAGUAGAUUAGUCCAGA……-3'
RNF144B	5'-……UGGAAGUGCCUCUGUGUCCAGAC……-3'
TBX6	5'-……GGCUAAGCCGCUGGGAGUCCAGC……-3'
AQP3	5'-……GGGGAGUGGGGGUGAAGUCCAGG……-3'
UBE2W	5'-……GUUGAUCGCUGGUUGAGUCCAGG……-3'

## Sheet: Table S9b
Table S9b. The binding sites between bta-miR-185 and 3'-UTR of target genes.
ID	Sequence
bta-miR-185	3'-AGUCCUGACGGAAAGAGAGGU-5'
DYRK1B	5'-……GGGCUCCCAUCCUCAUCUCUCCC……-3'
HP1BP3	5'-……UCCGCUAAACCUCUCUCUCUCCA……-3'
MLLT3	5'-……UCAGUGGACCACUCUUCUCUCCA……-3'
PAK7	5'-……UGUCUUCAACAGGCAUCUCUCCA……-3'
NPR2	5'-……GGGCAGUAGCCAUCAUCUCUCCA……-3'
PGM1	5'-……CAGUUUCUGGUGCCUUCUCUCCA……-3'
PHYHIP	5'-……GCAGGGAGCUGGCUUUCUCUCCC……-3'
STX4	5'-……ACCCAGGGUCUGCCUUCUCUCCC……-3'
SGMS1	5'-……ACUGUGAUCUUUUUUUCUCUCCA……-3'
SDHC	5'-……UGGGAGCCUUCUUUCUCUCUCCA……-3'
NR1D1	5'-……CGAACUCUGCACUUCUCUCUCCU……-3'
SF1	5'-……CUUCUUUGUCUUCUUUCUCUCCU……-3'
FOSL2	5'-……UCAGCCCUGGACCCUUCUCUCCU……-3'
E2F6	5'-……AGUGGUCCCCUGCCCUCUCUCCA……-3'
SPATA2	5'-……AUUCCUUUUUGCUAAUCUCUCCA……-3'
KDM2A	5'-……GGUGUCCAGUGCGUGUCUCUCCU……-3'
NFATC3	5'-……GUAAUCUUCCUGCUGUCUCUCCA……-3'
CHMP7	5'-……ACUGUUCCACAAAUUUCUCUCCC……-3'
CYP4V2	5'-……AUGGAGAUCUUUAAAUCUCUCCA……-3'
CAPZB	5'-……ACCACCGCAGCGCCAUCUCUCCC……-3'
AGFG1	5'-……CAUGGUCACAUUACAUCUCUCCG……-3'
CABP4	5'-……GUGACAAGGUUUGACUCUCUCCA……-3'
DGKI	5'-……GAAUCCAUAAAUCUGUCUCUCCU……-3'
