# Supplementary material for: Identification and characterization of differentially expressed exosomal microRNAs in bovine milk infected with Staphylococcus aureus
Source: BMC Genomics. 2019 Dec 5;20:934. doi: 10.1186/s12864-019-6338-1 (PMC6896338; doi:10.1186/s12864-019-6338-1)
Supplement: Supplementary file 17 — Additional file 17: Table S10. PCR primers. [file 12864_2019_6338_MOESM17_ESM.xlsx]

## Sheet: Table S10
Table S10. PCR primers
MicroRNA	Target Gene	Target Gene Location	Primer ID	Sequence (5'-3')
bta-miR-378	VAT1L (vesicle amine transport 1 like)	Chromosome 18, NC_037345.1 (5004884..5169822)	VAT1L-F	CCGC^TCGAGGCCCTTCATCCAGTAGCC	Underline: Restriction endonuclease NotI and XhoI site
			VAT2L-R	ATAAGAATGC^GGCCGCTTTCAACCCAAACTCGTCT	Italic: Protective base of restriction endonuclease NotI and XhoI
			VAT1L-mutant-F	AAACGCTGTAGCCTAGTGCG	Red: Mutant base site
			VAT2L-mutant-R	ACGACACGCACTAGGCTACA
	TLK2 (tousled like kinase 2)	Chromosome 19, NC_037346.1 (46911552..47035468)	TLK2-F	CCGC^TCGAGGGAACATAGCGAATCCAA-3
			TLK2-R	ATAAGAATGC^GGCCGCCTCCGAAGTCAAACACCA
	TCF12 (transcription factor 12)	Chromosome 10, NC_037337.1 (53023354..53416751)	TCF12-F	CCGC^TCGAGGGCATACCTATTAGTGTC
			TCF12-R	ATAAGAATGC^GGCCGCATAGAGCTACGTGGAGGA
	PDIA4 (protein disulfide isomerase family A member 4)	Chromosome 4, NC_037331.1 (112198598..112215554)	PDIA4-F	CCGC^TCGAGTTTGCCTTCATGCTCTGA
			PDIA4-R	ATAAGAATGC^GGCCGCATTCAACTTGCCTGCTTT
	RNF144B (ring finger protein 144B)	Chromosome 23, NC_037350.1 (39178908..39266796)	RNF144B-F	CCGC^TCGAGGGTGGTTGGGATTCTCGT
			RNF144B-R	ATAAGAATGC^GGCCGCCAGGCTTCATGGATTTGG
	TBX6 (T box 6)	Chromosome 25, NC_037352.1 (26197654..26201360)	TBX6-F	CCGC^TCGAGTCCCACTGCCCTACCCTG
			TBX6-R	ATAAGAATGC^GGCCGCAGAGCACTGATGTCCTTCG
	AQP3 (aquaporin 3)	Chromosome 8, NC_037335.1 (75194697..75200652)	AQP3-F	CCGC^TCGAGCAGAGGGAGACAGTAGGC
			AQP3-R	ATAAGAATGC^GGCCGCGAATAGAAGAAAGGGCAGAC
	UBE2W (ubiquitin conjugating enzyme E2 W)	Chromosome 14, NC_037341.1 (37075725..37166741)	UBE2W-F	CCGC^TCGAGCATGTTGATCGCTGGTTG
			UBE2W-R	ATAAGAATGC^GGCCGCGTGGCAGAAGGGTGAAAT
bta-miR-185	DYRK1B (dual specificity tyrosine phosphorylation regulated kinase 1B)	Chromosome 18, NC_037345.1 (49379800..49388201)	DYRK1B-F	CCGC^TCGAGCACCAACCTCACCACCACC
			DYRK1B-R	ATAAGAATGC^GGCCGCGCGTCAGACAAACCCTAACCA
			DYRK1B-mutant-F	CCCATCCTCATCCCTTCCCT
			DYRK1B-mutant-R	CCAGTCAAGGGAAGGGATGA
	HP1BP3 (heterochromatin protein 1 binding protein 3)	Chromosome 2, NC_037329.1 (131855282..131892006)	HP1BP3-F	CCGC^TCGAGGTAGAAAGGAGGCAGTA
			HP1BP3-R	ATAAGAATGC^GGCCGCGGAGCAGTGGGAAA
			HP1BP3-mutant-F	TAAACCTCTCTCCCTTCAGC
			HP1BP3-mutant-R	GTTTATAGCTGAAGGGAGAG
	MLLT3 (MLLT3, super elongation complex subunit)	Chromosome 8, NC_037335.1 (23784620..24072709)	MLLT3-F	CCGC^TCGAGCTAAGAAGTTCCCTAACACCG
			MLLT3-R	ATAAGAATGC^GGCCGCCGTCAGACAAACCCTAACCA
			MLLT3-mutant-F	GGATTTCCTTTCCCTTCAGA
			MLLT3-mutant-R	CCAGTCAAGGGAAGGGATGA
	NPR2 (natriuretic peptide receptor 2)	Chromosome 8, NC_037335.1 (59956189..59974873)	NPR2-F	CCGC^TCGAGAAAGGAAAGATGCGAACT
			NPR2-R	ATAAGAATGC^GGCCGCGTAGGGAGGAAGGAGACC
			NPR2-mutant-F	GTAGCCATCATCCCTTCACA
			NPR2-mutant-R	TCTGATGTGTGAAGGGATGA
	PGM1 (phosphoglucomutase 1)	Chromosome 3, NC_037330.1 (81912494..81978206)	PGM1-F	CCGC^TCGAGACTGGAAGATGGAGGTT
			PGM1-R	ATAAGAATGC^GGCCGCGAATGGGACTATGCTG
			PGM1-mutant-F	TCTGGTGCCTTCCCTTCAAT
			PGM1-mutant-R	AGAGCTGATTGAAGGGAAGG
	PHYHIP (phytanoyl-CoA 2-hydroxylase interacting protein)	Chromosome 8, NC_037335.1 (69531549..69544277)	PHYHIP-F	CCGC^TCGAGACGCCAAGAAAGACCC
			PHYHIP-R	ATAAGAATGC^GGCCGCTGAGGCAAGAAATAACAGG
	STX4 (syntaxin 4)	Chromosome 25, NC_037352.1 (27149497..27175038)	STX4-F	CCGC^TCGAGTTCTGGTGGTCATCATTG
			STX4-R	ATAAGAATGC^GGCCGCTGGCTGGAGGCTCTGT
	SGMS1 (sphingomyelin synthase 1)	Chromosome 26, NC_037353.1 (8700581..9024488)	SGMS1-F	CCGC^TCGAGATGGTGGAGAAAGAGG
			SGMS1-R	ATAAGAATGC^GGCCGCGGTGGTCGCAGATTA
	SDHC (succinate dehydrogenase complex subunit C)	Chromosome 3, NC_037330.1 (8177616..8208058)	SDHC-F	CCGC^TCGAGGTTCCCAGTGTCATCAT
			SDHC-R	ATAAGAATGC^GGCCGCGACCCTCAGCATAAATC
	NR1D1 (nuclear receptor subfamily 1 group D member 1)	Chromosome 19, NC_037346.1 (40389831..40397513)	NR1D1-F	CCGC^TCGAGGACTTCCCGCTTCACC
			NR1D1-R	ATAAGAATGC^GGCCGCCCAGAGGCTCATCTTGG
	SF1 (splicing factor 1)	Chromosome 29, NC_037356.1 (43002794..43016716)	SF1-F	CCGC^TCGAGAATGGGCAGGTGGTAA
			SF1-R	ATAAGAATGC^GGCCGCAAAGGGATTTGGGTGA
	FOSL2 (FOS like 2, AP-1 transcription factor subunit)	Chromosome 11, NC_037338.1 (71337526..71360069)	FOSL2-F	CCGC^TCGAGTTTGCCAAATGCCTAAT
			FOSL2-R	ATAAGAATGC^GGCCGCACTCTGACTGCCTCCCTC
	E2F6 (E2F transcription factor 6)	Chromosome 11, NC_037338.1 (86379625..86401983)	E2F6-F	CCGC^TCGAGTGTAGAAATGCCATCAGC
			E2F6-R	ATAAGAATGC^GGCCGCAGGTAGAAAGAGCGAGGT
	SPATA2 (spermatogenesis associated 2)	Chromosome 13, NC_037340.1 (77982558..77993174)	SPATA2-F	CCGC^TCGAGCACCTCCCTGCTCCAA
			SPATA2-R	ATAAGAATGC^GGCCGCGCCCTTCCCAATCCA
	KDM2A (lysine demethylase 2A)	Chromosome 29, NC_037356.1 (45087238..45179966)	KDM2A-F	CCGC^TCGAGAAGGAGAAGGGAGTAGCA
			KDM2A-R	ATAAGAATGC^GGCCGCACACCTCAACAGCACCA
	NFATC3 (nuclear factor of activated T cells 3)	Chromosome 18, NC_037345.1 (35518071..35611233)	NFATC3-F	CCGC^TCGAGGCACCTTCATCTTTATT
			NFATC3-R	ATAAGAATGC^GGCCGCTCCTGGCTCCATCC
	CHMP7 (charged multivesicular body protein 7)	Chromosome 8, NC_037335.1 (70374034..70387496)	CHMP7-F	CCGC^TCGAGAGAGGGTCTAAATGTGCTG
			CHMP7-R	ATAAGAATGC^GGCCGCTTCCCAAGGCCGAGTG
	CYP4V2 (cytochrome P450, family 4, subfamily V, polypeptide 2)	Chromosome 27, NC_037354.1 (16250061..16266693)	CYP4V2-F	CCGC^TCGAGAAGTAAGTCCCAAAGC
			CYP4V2-R	ATAAGAATGC^GGCCGCAAATCAGAGGCAGAA
	CAPZB (capping actin protein of muscle Z-line subunit beta)	Chromosome 2, NC_037329.1 (133201059..133340613)	CAPZB-F	CCGC^TCGAGACTTCCAGAACCCTTGC
			CAPZB-R	ATAAGAATGC^GGCCGCCAGGGCGGACAGAA
	AGFG1 (ArfGAP with FG repeats 1)	Chromosome 2, NC_037329.1 (115629928..115711464)	AGFG1-F	CCGC^TCGAGCAAACAAAGCCAGTG
			AGFG1-R	ATAAGAATGC^GGCCGCTTTCGCACATATTACC
	CABP4 (calcium binding protein 4)	Chromosome 29, NC_037356.1 (45343481..45346978)	CABP4-F	CCGC^TCGAGACGGCACCGTGGACTTTA
			CABP4-R	ATAAGAATGC^GGCCGCCTCTGAATGCTGCTGATGG
	DGKI (diacylglycerol kinase iota)	Chromosome 4, NC_037331.1 (101053978..101568205)	DGKI-F	CCGC^TCGAGTCAAGACAGAGCCCAACA
			DGKI-R	ATAAGAATGC^GGCCGCAGGTATCCTGCCTCATCC
